# Supplementary material for: Identification of R-Spondin Gene Signature Predictive of Metastatic Progression in BRAFV600E-Positive Papillary Thyroid Cancer
Source: Cells. 2022 Dec 29;12(1):139. doi: 10.3390/cells12010139 (PMC9818556; doi:10.3390/cells12010139)
Supplement: Supplementary file 1 [file cells-12-00139-s001.zip]

Archive with 1 entries (1 files):
- cells-2087676-supplementary.xlsx
