# Supplementary material for: Identification of R-Spondin Gene Signature Predictive of Metastatic Progression in BRAFV600E-Positive Papillary Thyroid Cancer
Source: Cells. 2022 Dec 29;12(1):139. doi: 10.3390/cells12010139 (PMC9818556; doi:10.3390/cells12010139)
Supplement: Supplementary file 1 [file cells-12-00139-s001.zip › cells-2087676-supplementary.xlsx]

## Sheet: Table_deg_Me_vs_NM
EsembleID	Symbol	gene_type	gene.length	logFC.Me_vs_NM	logCPM.Me_vs_NM	PValue.Me_vs_NM	FDR.Me_vs_NM
ENSG00000042832	TG	protein_coding	11132	-1.36821	15.0991	0.000617981	0.00649323
ENSG00000115414	FN1	protein_coding	17315	6.66855	13.3473	4.97708e-45	8.75419e-41
ENSG00000087460	GNAS	protein_coding	13320	-1.39304	12.3738	0.0019345	0.0155016
ENSG00000120885	CLU	protein_coding	6616	2.50748	12.0916	4.3033e-05	0.000769215
ENSG00000211445	GPX3	protein_coding	2604	-1.43531	12.0397	0.00171801	0.0142136
ENSG00000115461	IGFBP5	protein_coding	6442	2.49921	10.8169	2.19051e-07	9.13007e-06
ENSG00000009765	IYD	protein_coding	10362	-1.95419	10.6764	3.44939e-06	9.50962e-05
ENSG00000157765	SLC34A2	protein_coding	4699	5.97246	10.64	5.60339e-23	1.09509e-19
ENSG00000197956	S100A6	protein_coding	971	1.83168	10.3999	1.99562e-07	8.47851e-06
ENSG00000234745	HLA-B	protein_coding	3012	1.04516	10.2002	0.00316163	0.0226109
ENSG00000205542	TMSB4X	protein_coding	1705	1.57873	9.97603	1.29067e-05	0.000286425
ENSG00000197249	SERPINA1	protein_coding	4902	5.06012	9.93482	2.25961e-18	1.37049e-15
ENSG00000135046	ANXA1	protein_coding	4561	2.13239	9.91316	2.07186e-10	2.18215e-08
ENSG00000168878	SFTPB	protein_coding	4110	6.13965	9.88871	2.4616e-08	1.36584e-06
ENSG00000148180	GSN	protein_coding	11097	1.66687	9.73662	6.12254e-10	5.66786e-08
ENSG00000147065	MSN	protein_coding	5969	1.12424	9.64923	6.26496e-09	4.17403e-07
ENSG00000102804	TSC22D1	protein_coding	7159	2.027	9.60433	3.25571e-06	9.11857e-05
ENSG00000233705	SLC26A4-AS1	antisense	4638	-4.17144	9.5682	1.08172e-14	3.17105e-12
ENSG00000185650	ZFP36L1	protein_coding	6676	1.46435	9.55456	1.41111e-06	4.38516e-05
ENSG00000177606	JUN	protein_coding	3321	-1.92189	9.53293	0.000849683	0.00836991
ENSG00000124145	SDC4	protein_coding	2613	2.43933	9.45882	4.06072e-13	8.14504e-11
ENSG00000034510	TMSB10	protein_coding	492	1.584	9.41406	2.52694e-09	1.89134e-07
ENSG00000090920	FCGBP	protein_coding	16564	-1.45974	9.35606	0.00233891	0.0179252
ENSG00000185432	METTL7A	protein_coding	4083	-1.16193	9.31291	7.01488e-08	3.45615e-06
ENSG00000125730	C3	protein_coding	8328	3.87987	9.28498	1.19419e-06	3.85407e-05
ENSG00000196924	FLNA	protein_coding	10585	1.60112	9.2794	2.94159e-10	2.93975e-08
ENSG00000182718	ANXA2	protein_coding	8822	2.13519	9.18983	1.38801e-13	3.25517e-11
ENSG00000005884	ITGA3	protein_coding	9802	1.85387	9.18196	8.2657e-19	6.92311e-16
ENSG00000197119	SLC25A29	protein_coding	7451	-1.13325	9.1491	0.00741937	0.0430726
ENSG00000147606	SLC26A7	protein_coding	6269	-3.06151	9.05959	7.68227e-17	3.55588e-14
ENSG00000130203	APOE	protein_coding	2191	2.96887	9.04681	2.44497e-05	0.000485927
ENSG00000140279	DUOX2	protein_coding	9834	-1.01234	9.00728	0.00839254	0.0471467
ENSG00000211448	DIO2	protein_coding	7500	-1.92328	8.94274	0.00290313	0.0212056
ENSG00000091137	SLC26A4	protein_coding	5800	-3.07435	8.93275	1.10068e-09	9.22548e-08
ENSG00000105976	MET	protein_coding	7109	2.69021	8.922	4.09983e-16	1.50233e-13
ENSG00000139318	DUSP6	protein_coding	4632	1.42123	8.91284	0.00497687	0.0320917
ENSG00000110092	CCND1	protein_coding	4830	1.10582	8.90249	0.00133818	0.0118159
ENSG00000172201	ID4	protein_coding	2344	-1.23056	8.87843	2.47645e-05	0.000490522
ENSG00000096696	DSP	protein_coding	10093	1.34506	8.79876	3.39769e-06	9.39653e-05
ENSG00000107438	PDLIM1	protein_coding	2239	1.69047	8.7776	9.68306e-07	3.21973e-05
ENSG00000101670	LIPG	protein_coding	5690	-1.50278	8.71038	2.43415e-07	9.9568e-06
ENSG00000184292	TACSTD2	protein_coding	2068	5.78532	8.70525	8.34595e-21	9.77108e-18
ENSG00000124942	AHNAK	protein_coding	19463	1.22862	8.69747	5.97743e-08	2.99536e-06
ENSG00000113231	PDE8B	protein_coding	6944	-1.80071	8.68975	1.78811e-10	1.91775e-08
ENSG00000140575	IQGAP1	protein_coding	10806	1.01272	8.65305	7.22306e-07	2.50106e-05
ENSG00000125144	MT1G	protein_coding	750	-4.53382	8.60126	1.31388e-06	4.1511e-05
ENSG00000185275	CD24P4	pseudogene	243	-1.0475	8.58037	0.000210555	0.00275965
ENSG00000022267	FHL1	protein_coding	4945	-1.56977	8.54517	0.00287963	0.0210865
ENSG00000196352	CD55	protein_coding	4477	3.24525	8.53589	1.89616e-12	3.11697e-10
ENSG00000153446	C16orf89	protein_coding	2067	-2.04538	8.53219	2.91541e-09	2.15943e-07
ENSG00000107742	SPOCK2	protein_coding	6572	3.86709	8.5107	1.68772e-11	2.23198e-09
ENSG00000117298	ECE1	protein_coding	7265	1.16084	8.48595	1.83362e-08	1.07505e-06
ENSG00000102401	ARMCX3	protein_coding	4239	1.92972	8.47505	1.71777e-07	7.46021e-06
ENSG00000132561	MATN2	protein_coding	6938	-2.22599	8.43542	9.2086e-09	5.91132e-07
ENSG00000102265	TIMP1	protein_coding	1790	2.59705	8.41572	1.20134e-06	3.86297e-05
ENSG00000162496	DHRS3	protein_coding	3037	1.77403	8.3863	1.715e-05	0.000362109
ENSG00000154556	SORBS2	protein_coding	16730	-2.33575	8.38502	4.49747e-06	0.000117726
ENSG00000169116	PARM1	protein_coding	5034	-1.0182	8.37564	0.00037977	0.00439748
ENSG00000185133	INPP5J	protein_coding	4822	-1.21533	8.33122	0.000717473	0.00729317
ENSG00000176046	NUPR1	protein_coding	1097	-2.3937	8.33113	0.000255675	0.00321909
ENSG00000131981	LGALS3	protein_coding	2392	3.53178	8.32836	6.9272e-21	8.70304e-18
ENSG00000145824	CXCL14	protein_coding	1971	6.03121	8.32159	1.1249e-05	0.000253666
ENSG00000163347	CLDN1	protein_coding	3663	2.62202	8.31032	2.41026e-06	7.10118e-05
ENSG00000123095	BHLHE41	protein_coding	3948	1.51161	8.29002	0.000133198	0.00191251
ENSG00000164442	CITED2	protein_coding	2086	-1.24641	8.27955	0.00295933	0.0214646
ENSG00000184500	PROS1	protein_coding	4425	2.88109	8.25913	7.48584e-10	6.71778e-08
ENSG00000142949	PTPRF	protein_coding	10719	1.10671	8.24863	0.000317211	0.0038007
ENSG00000112378	PERP	protein_coding	4290	1.83367	8.2071	2.05785e-12	3.32069e-10
ENSG00000110042	DTX4	protein_coding	6072	3.30547	8.17645	1.63873e-09	1.27538e-07
ENSG00000163191	S100A11	protein_coding	680	1.49381	8.13363	2.6481e-08	1.44499e-06
ENSG00000165092	ALDH1A1	protein_coding	2849	-1.51893	8.13273	4.59887e-05	0.000810516
ENSG00000138735	PDE5A	protein_coding	9756	3.30974	8.12893	2.18563e-18	1.37049e-15
ENSG00000177469	PTRF	protein_coding	3828	1.24301	8.12577	1.60152e-07	7.02474e-06
ENSG00000150687	PRSS23	protein_coding	11725	2.1743	8.11131	1.26881e-08	7.85811e-07
ENSG00000035664	DAPK2	protein_coding	7041	1.63333	8.11076	0.00262889	0.019657
ENSG00000119318	RAD23B	protein_coding	4615	1.033	8.10951	2.97103e-06	8.44224e-05
ENSG00000196154	S100A4	protein_coding	1025	4.43087	8.10434	1.45162e-10	1.58587e-08
ENSG00000088387	DOCK9	protein_coding	10061	1.51652	8.08797	2.10315e-09	1.60836e-07
ENSG00000103811	CTSH	protein_coding	5892	2.44253	8.0854	8.02269e-10	7.05556e-08
ENSG00000167244	IGF2	protein_coding	6979	7.13479	8.0702	1.43252e-07	6.42769e-06
ENSG00000158710	TAGLN2	protein_coding	2487	1.45584	8.05773	8.61931e-12	1.23256e-09
ENSG00000076864	RAP1GAP	protein_coding	5650	-2.18817	8.05	7.18299e-07	2.49687e-05
ENSG00000104324	CPQ	protein_coding	3457	-1.15234	8.04154	9.00467e-06	0.000211742
ENSG00000160888	IER2	protein_coding	3072	-1.43719	8.03511	0.000753887	0.00759457
ENSG00000144810	COL8A1	protein_coding	9408	1.13042	8.01425	0.000291253	0.00355506
ENSG00000149573	MPZL2	protein_coding	4753	1.82195	7.95916	5.2519e-07	1.90074e-05
ENSG00000171345	KRT19	protein_coding	2336	3.53308	7.95394	1.82645e-18	1.22044e-15
ENSG00000109861	CTSC	protein_coding	11421	2.12046	7.93697	1.97303e-10	2.09058e-08
ENSG00000177697	CD151	protein_coding	3938	1.3232	7.90046	3.27943e-09	2.37222e-07
ENSG00000211452	DIO1	protein_coding	2282	-2.50355	7.84268	0.00654004	0.0391207
ENSG00000143416	SELENBP1	protein_coding	3504	-1.36779	7.84115	4.68084e-07	1.71523e-05
ENSG00000125148	MT2A	protein_coding	1299	-1.7241	7.8405	1.93693e-05	0.000397071
ENSG00000108821	COL1A1	protein_coding	9819	2.54394	7.83272	8.76826e-05	0.00137455
ENSG00000118898	PPL	protein_coding	7686	1.58611	7.82131	9.63717e-07	3.21647e-05
ENSG00000002834	LASP1	protein_coding	7061	1.07409	7.779	1.65668e-09	1.28367e-07
ENSG00000134531	EMP1	protein_coding	4673	1.26993	7.7701	1.00135e-05	0.000231442
ENSG00000058085	LAMC2	protein_coding	6543	1.22133	7.76645	8.18309e-05	0.00130138
ENSG00000134107	BHLHE40	protein_coding	3837	1.95513	7.76092	6.68545e-08	3.31241e-06
ENSG00000104635	SLC39A14	protein_coding	6942	-1.38198	7.73442	1.25234e-05	0.000279182
ENSG00000166145	SPINT1	protein_coding	3587	1.35544	7.66473	6.02997e-09	4.06364e-07
ENSG00000115415	STAT1	protein_coding	6053	1.01419	7.65893	0.0020336	0.0160977
ENSG00000100600	LGMN	protein_coding	3899	-1.31531	7.65049	2.78374e-06	8.03992e-05
ENSG00000102996	MMP15	protein_coding	4419	-1.30565	7.62988	3.59682e-06	9.79325e-05
ENSG00000106780	MEGF9	protein_coding	6433	1.21021	7.62666	4.7587e-05	0.000833673
ENSG00000144668	ITGA9	protein_coding	8277	1.09937	7.61248	0.00430219	0.0286308
ENSG00000166165	CKB	protein_coding	2669	-1.21077	7.58179	0.000262443	0.00328082
ENSG00000197043	ANXA6	protein_coding	5427	-1.03829	7.54862	0.00170756	0.0141605
ENSG00000169908	TM4SF1	protein_coding	3668	2.60407	7.53704	4.48262e-10	4.28504e-08
ENSG00000175567	UCP2	protein_coding	3237	1.7321	7.4994	1.31433e-06	4.1511e-05
ENSG00000162576	MXRA8	protein_coding	3371	3.03637	7.47642	5.35757e-10	5.03927e-08
ENSG00000170876	TMEM43	protein_coding	3572	1.28118	7.45306	8.33158e-11	9.39386e-09
ENSG00000013364	MVP	protein_coding	6136	1.42615	7.42822	3.48304e-12	5.23618e-10
ENSG00000035862	TIMP2	protein_coding	5633	1.1396	7.42371	3.72968e-08	1.95242e-06
ENSG00000168542	COL3A1	protein_coding	6816	1.63889	7.40703	0.000455478	0.00508011
ENSG00000069122	GPR116	protein_coding	6717	1.10811	7.39641	0.00553714	0.0346748
ENSG00000163131	CTSS	protein_coding	4228	1.20735	7.3648	0.00169281	0.0140713
ENSG00000081479	LRP2	protein_coding	16260	-1.97476	7.3628	3.02929e-05	0.000577897
ENSG00000184613	NELL2	protein_coding	6424	3.464	7.3466	3.33438e-08	1.76652e-06
ENSG00000010810	FYN	protein_coding	7411	1.22928	7.31921	2.87328e-10	2.88789e-08
ENSG00000133026	MYH10	protein_coding	9029	1.09707	7.30229	3.43634e-05	0.000641606
ENSG00000075790	BCAP29	protein_coding	8409	-1.15305	7.28271	1.26135e-11	1.70661e-09
ENSG00000124766	SOX4	protein_coding	4876	2.15809	7.28065	7.46049e-18	3.97644e-15
ENSG00000168077	SCARA3	protein_coding	4031	2.84866	7.27668	2.50472e-05	0.000493905
ENSG00000102699	PARP4	protein_coding	6080	1.54521	7.27079	3.7315e-10	3.66667e-08
ENSG00000004399	PLXND1	protein_coding	9738	1.14145	7.27056	4.40884e-05	0.000781725
ENSG00000060138	YBX3	protein_coding	8615	1.10965	7.27	1.47603e-06	4.53881e-05
ENSG00000146648	EGFR	protein_coding	12961	1.01263	7.26677	0.000866064	0.00848646
ENSG00000140545	MFGE8	protein_coding	4744	1.88207	7.26273	6.28975e-10	5.762e-08
ENSG00000099860	GADD45B	protein_coding	2138	-1.30444	7.25943	0.00755567	0.0436156
ENSG00000157227	MMP14	protein_coding	4464	1.73281	7.24702	2.50016e-10	2.5567e-08
ENSG00000101825	MXRA5	protein_coding	9793	1.26426	7.2421	0.00356349	0.0248624
ENSG00000146729	GBAS	protein_coding	5651	-1.04115	7.23495	0.000177622	0.00240693
ENSG00000198417	MT1F	protein_coding	1889	-3.584	7.22692	3.94203e-10	3.85202e-08
ENSG00000101400	SNTA1	protein_coding	2342	-1.49246	7.22474	3.58412e-06	9.78898e-05
ENSG00000156675	RAB11FIP1	protein_coding	9602	1.31105	7.22144	3.89432e-05	0.000708348
ENSG00000155324	GRAMD3	protein_coding	5051	1.02772	7.21947	0.000197931	0.00262946
ENSG00000054690	PLEKHH1	protein_coding	10817	-1.62514	7.21489	3.42917e-09	2.44193e-07
ENSG00000143324	XPR1	protein_coding	8903	1.433	7.20059	7.70441e-06	0.0001864
ENSG00000119147	C2orf40	protein_coding	1741	1.97102	7.19619	0.000548971	0.0058949
ENSG00000111319	SCNN1A	protein_coding	5876	1.96042	7.19413	0.000367668	0.00428272
ENSG00000116260	QSOX1	protein_coding	9311	2.20661	7.16818	1.03571e-16	4.55428e-14
ENSG00000006042	TMEM98	protein_coding	5187	1.30217	7.1676	3.43322e-05	0.000641606
ENSG00000161013	MGAT4B	protein_coding	5495	1.05499	7.15959	3.18434e-09	2.33372e-07
ENSG00000171552	BCL2L1	protein_coding	3314	1.23181	7.14488	2.37248e-08	1.32896e-06
ENSG00000069974	RAB27A	protein_coding	5603	1.46469	7.14264	4.85511e-06	0.000125793
ENSG00000091490	SEL1L3	protein_coding	7483	2.02862	7.13904	1.51451e-06	4.649e-05
ENSG00000147408	CSGALNACT1	protein_coding	6580	-1.57389	7.13365	0.00301072	0.0217834
ENSG00000118515	SGK1	protein_coding	9992	-1.24242	7.10656	0.00272066	0.0202147
ENSG00000168497	SDPR	protein_coding	3229	-1.44936	7.05825	0.000123113	0.00180905
ENSG00000106546	AHR	protein_coding	6661	1.65083	7.05265	2.22072e-10	2.29766e-08
ENSG00000006327	TNFRSF12A	protein_coding	1848	2.30991	7.05014	2.5986e-10	2.62682e-08
ENSG00000163083	INHBB	protein_coding	3204	2.54699	7.04896	1.91847e-05	0.000394667
ENSG00000169715	MT1E	protein_coding	1052	-2.76631	7.03647	8.34875e-13	1.54575e-10
ENSG00000162817	C1orf115	protein_coding	3413	1.4722	7.02982	2.81584e-05	0.000543544
ENSG00000123836	PFKFB2	protein_coding	9815	-1.77434	7.02709	1.67571e-07	7.29883e-06
ENSG00000090339	ICAM1	protein_coding	3706	2.81488	7.01472	1.98523e-17	9.97662e-15
ENSG00000151491	EPS8	protein_coding	6200	1.18602	7.01229	0.00202819	0.0160813
ENSG00000131844	MCCC2	protein_coding	6034	-1.05421	7.00897	3.63033e-07	1.38813e-05
ENSG00000109113	RAB34	protein_coding	3328	1.14728	7.00444	1.42102e-08	8.55971e-07
ENSG00000102554	KLF5	protein_coding	3889	1.15628	6.99164	0.00154649	0.0131789
ENSG00000154319	FAM167A	protein_coding	5033	-2.3197	6.97438	0.000274866	0.00340535
ENSG00000196878	LAMB3	protein_coding	4688	5.04498	6.95937	1.97028e-27	6.93106e-24
ENSG00000138166	DUSP5	protein_coding	2615	3.20923	6.95036	1.29304e-11	1.73321e-09
ENSG00000136235	GPNMB	protein_coding	5956	2.45786	6.94876	0.00020046	0.00265704
ENSG00000129422	MTUS1	protein_coding	12010	1.00416	6.93768	8.33085e-05	0.00131891
ENSG00000159840	ZYX	protein_coding	3482	1.19275	6.93388	5.79253e-07	2.06663e-05
ENSG00000181019	NQO1	protein_coding	3254	-1.29843	6.93006	0.00100196	0.00946994
ENSG00000158467	AHCYL2	protein_coding	6899	-1.08292	6.92811	1.4646e-05	0.000317252
ENSG00000182492	BGN	protein_coding	2453	1.21904	6.92508	0.00293176	0.0213615
ENSG00000198959	TGM2	protein_coding	6962	2.31332	6.92203	2.33505e-09	1.76271e-07
ENSG00000196141	SPATS2L	protein_coding	10437	1.07721	6.92179	1.50853e-08	8.9944e-07
ENSG00000133048	CHI3L1	protein_coding	3408	4.41668	6.92097	3.92898e-09	2.78656e-07
ENSG00000198805	PNP	protein_coding	4139	3.08876	6.91988	3.93655e-11	4.74247e-09
ENSG00000197635	DPP4	protein_coding	5009	2.04847	6.91754	0.00343621	0.024234
ENSG00000152642	GPD1L	protein_coding	4802	-1.20415	6.90114	7.8937e-06	0.000189935
ENSG00000000971	CFH	protein_coding	8144	2.74345	6.88941	1.14143e-07	5.2147e-06
ENSG00000149131	SERPING1	protein_coding	3603	1.50605	6.87333	0.00010521	0.00159372
ENSG00000111859	NEDD9	protein_coding	10359	1.05568	6.85808	0.00221273	0.0171622
ENSG00000197747	S100A10	protein_coding	1543	2.6488	6.84867	2.34154e-13	5.02261e-11
ENSG00000108551	RASD1	protein_coding	1748	1.2676	6.84639	0.000226012	0.00292352
ENSG00000106799	TGFBR1	protein_coding	6844	2.03566	6.83393	3.32492e-12	5.04156e-10
ENSG00000011028	MRC2	protein_coding	6860	2.69602	6.8291	3.4333e-05	0.000641606
ENSG00000160932	LY6E	protein_coding	2640	2.35198	6.82578	1.30516e-08	7.97099e-07
ENSG00000187193	MT1X	protein_coding	1773	-1.86644	6.8228	3.76206e-07	1.43227e-05
ENSG00000145555	MYO10	protein_coding	10537	-1.0456	6.81838	0.000912313	0.00881685
ENSG00000110492	MDK	protein_coding	2170	2.44808	6.81236	8.92975e-09	5.76588e-07
ENSG00000116574	RHOU	protein_coding	4372	1.01405	6.81094	0.00113884	0.0104655
ENSG00000118257	NRP2	protein_coding	11380	2.26789	6.80713	1.03165e-09	8.85159e-08
ENSG00000150995	ITPR1	protein_coding	12902	-1.72829	6.80177	4.5137e-05	0.000797903
ENSG00000171791	BCL2	protein_coding	7665	-1.76927	6.80062	1.53418e-08	9.08576e-07
ENSG00000120708	TGFBI	protein_coding	7835	1.49377	6.79217	0.00229497	0.0176812
ENSG00000176907	C8orf4	protein_coding	1833	3.12897	6.79068	1.87027e-08	1.0929e-06
ENSG00000155792	DEPTOR	protein_coding	2622	-1.60364	6.7751	0.00106098	0.00991931
ENSG00000169047	IRS1	protein_coding	9953	-1.65202	6.76546	5.81322e-09	3.93264e-07
ENSG00000111275	ALDH2	protein_coding	2169	-1.32634	6.76358	1.26998e-06	4.04668e-05
ENSG00000115594	IL1R1	protein_coding	7083	1.09858	6.76022	0.000524449	0.00568363
ENSG00000163659	TIPARP	protein_coding	5048	1.53726	6.75276	3.07543e-05	0.000584375
ENSG00000167191	GPRC5B	protein_coding	6064	1.20019	6.75106	0.000101238	0.00155246
ENSG00000138640	FAM13A	protein_coding	13215	-1.07004	6.73343	0.000243815	0.00310308
ENSG00000116106	EPHA4	protein_coding	7554	1.54024	6.72245	0.000575776	0.00611184
ENSG00000185499	MUC1	protein_coding	2401	3.64932	6.69366	2.05576e-07	8.71298e-06
ENSG00000072110	ACTN1	protein_coding	10626	1.58157	6.6916	1.16841e-09	9.64842e-08
ENSG00000151693	ASAP2	protein_coding	7248	1.08183	6.6891	3.54698e-05	0.000658794
ENSG00000107798	LIPA	protein_coding	4940	1.09319	6.68172	4.33839e-05	0.00077313
ENSG00000088808	PPP1R13B	protein_coding	9031	-1.03544	6.68016	1.09087e-06	3.56642e-05
ENSG00000109586	GALNT7	protein_coding	6865	1.05537	6.67845	0.00203063	0.0160814
ENSG00000205403	CFI	protein_coding	3873	1.79268	6.67034	2.17696e-05	0.000440628
ENSG00000132470	ITGB4	protein_coding	6761	2.99022	6.6685	2.96486e-14	7.90136e-12
ENSG00000172667	ZMAT3	protein_coding	9646	1.22363	6.64642	6.69087e-06	0.000165057
ENSG00000118785	SPP1	protein_coding	2288	2.93945	6.64318	2.58317e-05	0.000506525
ENSG00000164023	SGMS2	protein_coding	7635	1.10719	6.62876	0.0020194	0.0160286
ENSG00000113594	LIFR	protein_coding	11864	-2.02636	6.62583	7.64365e-08	3.72422e-06
ENSG00000177119	ANO6	protein_coding	8235	1.51785	6.62187	7.56506e-08	3.69616e-06
ENSG00000136861	CDK5RAP2	protein_coding	10080	1.75181	6.61616	4.72588e-07	1.72814e-05
ENSG00000197594	ENPP1	protein_coding	8294	-1.60888	6.61517	0.00262829	0.019657
ENSG00000178695	KCTD12	protein_coding	6229	1.15433	6.61198	0.000336314	0.00398614
ENSG00000050767	COL23A1	protein_coding	3878	-3.15981	6.61024	3.32155e-11	4.03434e-09
ENSG00000131018	SYNE1	protein_coding	45649	-1.4887	6.60658	3.43888e-07	1.32937e-05
ENSG00000111962	UST	protein_coding	4563	-1.13978	6.6048	1.77563e-05	0.000371804
ENSG00000130208	APOC1	protein_coding	1231	2.5565	6.60251	0.000200882	0.00266063
ENSG00000143320	CRABP2	protein_coding	1100	2.48211	6.58853	0.00200098	0.0159254
ENSG00000154122	ANKH	protein_coding	10868	1.17376	6.58639	0.00173851	0.0143486
ENSG00000159842	ABR	protein_coding	11709	1.05127	6.58183	7.14538e-06	0.000174314
ENSG00000006210	CX3CL1	protein_coding	5983	1.33741	6.5796	0.000137286	0.00194735
ENSG00000156011	PSD3	protein_coding	15210	1.0715	6.57236	0.00833939	0.0468931
ENSG00000149218	ENDOD1	protein_coding	4687	1.61586	6.57116	1.04802e-06	3.452e-05
ENSG00000180730	SHISA2	protein_coding	2860	-1.44038	6.56063	0.00289754	0.0211736
ENSG00000171992	SYNPO	protein_coding	10258	1.27578	6.55623	4.07185e-07	1.53034e-05
ENSG00000171130	ATP6V0E2	protein_coding	3332	-1.29721	6.54745	4.85992e-05	0.000848724
ENSG00000105854	PON2	protein_coding	3712	1.14363	6.54431	2.25764e-11	2.89852e-09
ENSG00000171812	COL8A2	protein_coding	4670	2.49367	6.54348	4.75172e-07	1.73398e-05
ENSG00000152939	MARVELD2	protein_coding	4898	-1.18382	6.54256	5.5836e-07	2.00838e-05
ENSG00000143333	RGS16	protein_coding	2427	-1.6704	6.53903	2.59282e-05	0.00050686
ENSG00000113946	CLDN16	protein_coding	3583	4.66643	6.53035	4.78675e-10	4.55103e-08
ENSG00000166415	WDR72	protein_coding	8572	-1.90673	6.52603	5.05319e-08	2.57625e-06
ENSG00000137801	THBS1	protein_coding	10870	2.83968	6.51871	1.29135e-05	0.000286425
ENSG00000197442	MAP3K5	protein_coding	5304	1.13597	6.51851	0.000795161	0.00792862
ENSG00000162545	CAMK2N1	protein_coding	2615	2.85215	6.50605	4.23174e-07	1.58366e-05
ENSG00000123384	LRP1	protein_coding	20839	1.10137	6.50417	6.0381e-05	0.00101364
ENSG00000078018	MAP2	protein_coding	11559	1.58457	6.49595	3.37696e-07	1.317e-05
ENSG00000167183	PRR15L	protein_coding	1519	-1.56097	6.4957	0.000853083	0.00839199
ENSG00000163235	TGFA	protein_coding	4963	1.40367	6.49565	0.00156208	0.0132796
ENSG00000167552	TUBA1A	protein_coding	3421	1.56396	6.49541	1.33528e-07	6.05314e-06
ENSG00000167107	ACSF2	protein_coding	5797	-1.41901	6.48688	6.7292e-11	7.78684e-09
ENSG00000167880	EVPL	protein_coding	7510	1.59467	6.48357	6.48107e-06	0.000160784
ENSG00000151883	PARP8	protein_coding	10056	-1.11136	6.48122	1.10747e-07	5.11269e-06
ENSG00000113396	SLC27A6	protein_coding	3493	3.35899	6.47944	0.00130495	0.0115631
ENSG00000135272	MDFIC	protein_coding	5252	1.06503	6.47929	0.000207978	0.00273198
ENSG00000164935	DCSTAMP	protein_coding	2778	6.57088	6.47897	3.91902e-08	2.04545e-06
ENSG00000157404	KIT	protein_coding	5563	-2.91768	6.47814	1.754e-05	0.000367712
ENSG00000075426	FOSL2	protein_coding	7157	1.21581	6.47533	0.000494638	0.00543762
ENSG00000203485	INF2	protein_coding	6497	1.64421	6.45977	3.40468e-13	7.04528e-11
ENSG00000128849	CGNL1	protein_coding	8655	-1.25963	6.45839	0.000129249	0.0018741
ENSG00000117643	MAN1C1	protein_coding	9014	-1.40441	6.44978	2.11033e-07	8.88004e-06
ENSG00000070081	NUCB2	protein_coding	8993	-1.04176	6.44762	3.22939e-07	1.2679e-05
ENSG00000145703	IQGAP2	protein_coding	7904	-2.08507	6.44702	7.22349e-07	2.50106e-05
ENSG00000169282	KCNAB1	protein_coding	6414	-3.78759	6.44608	1.08915e-12	1.9157e-10
ENSG00000006625	GGCT	protein_coding	1905	1.88631	6.4458	1.46655e-10	1.59229e-08
ENSG00000100097	LGALS1	protein_coding	1099	1.89798	6.44165	7.37963e-11	8.37422e-09
ENSG00000105835	NAMPT	protein_coding	9049	1.06029	6.43172	2.81831e-05	0.000543544
ENSG00000162512	SDC3	protein_coding	7067	1.4948	6.43123	3.32583e-11	4.03434e-09
ENSG00000120693	SMAD9	protein_coding	5723	-1.55213	6.42218	0.000861242	0.00845066
ENSG00000024422	EHD2	protein_coding	3923	1.12178	6.42015	8.70932e-09	5.6527e-07
ENSG00000155849	ELMO1	protein_coding	9767	-2.41719	6.41988	7.42229e-07	2.55481e-05
ENSG00000062038	CDH3	protein_coding	5009	2.91533	6.41934	1.16175e-09	9.63871e-08
ENSG00000167779	IGFBP6	protein_coding	1279	3.09614	6.4184	2.86724e-06	8.2405e-05
ENSG00000074410	CA12	protein_coding	7313	-3.02914	6.41002	2.74984e-05	0.000532089
ENSG00000151914	DST	protein_coding	41453	1.79704	6.40784	7.07092e-05	0.00114945
ENSG00000122861	PLAU	protein_coding	2950	3.3375	6.39821	1.22291e-18	9.77718e-16
ENSG00000164574	GALNT10	protein_coding	10497	-1.26196	6.39695	0.000126449	0.00184573
ENSG00000138758	SEPT11	protein_coding	9787	1.24682	6.3956	1.42598e-06	4.408e-05
ENSG00000136155	SCEL	protein_coding	4205	2.88545	6.37145	2.51134e-06	7.33754e-05
ENSG00000137309	HMGA1	protein_coding	2327	1.46755	6.3652	5.88079e-05	0.000990778
ENSG00000182022	CHST15	protein_coding	5207	1.09744	6.36503	5.48764e-05	0.000941679
ENSG00000175040	CHST2	protein_coding	3526	1.89475	6.36277	8.5606e-07	2.89006e-05
ENSG00000100767	PAPLN	protein_coding	7699	1.72045	6.36185	2.71159e-05	0.000525845
ENSG00000167470	MIDN	protein_coding	4495	1.02898	6.36011	2.04323e-05	0.000415954
ENSG00000197457	STMN3	protein_coding	2449	-1.23835	6.34398	0.000104386	0.00159202
ENSG00000109501	WFS1	protein_coding	4513	-1.16249	6.34394	0.000204079	0.00269486
ENSG00000006016	CRLF1	protein_coding	3018	5.38251	6.33944	3.03144e-08	1.63558e-06
ENSG00000109610	SOD3	protein_coding	2128	-2.67762	6.3289	7.219e-08	3.53691e-06
ENSG00000168140	VASN	protein_coding	2806	1.66301	6.3237	4.10434e-10	3.96655e-08
ENSG00000141524	TMC6	protein_coding	8669	1.68843	6.32264	3.32399e-05	0.000625301
ENSG00000138061	CYP1B1	protein_coding	6011	4.7414	6.31959	3.89043e-14	1.02132e-11
ENSG00000168461	RAB31	protein_coding	5586	1.02233	6.31566	1.53003e-05	0.000328591
ENSG00000205358	MT1H	protein_coding	723	-5.50868	6.3135	3.13523e-07	1.23645e-05
ENSG00000171940	ZNF217	protein_coding	6181	1.31244	6.30815	3.31842e-09	2.38235e-07
ENSG00000180530	NRIP1	protein_coding	7940	1.99247	6.30688	2.16155e-10	2.24967e-08
ENSG00000107537	PHYH	protein_coding	3381	-1.09304	6.30619	0.00399256	0.0270408
ENSG00000170271	FAXDC2	protein_coding	7222	-1.31094	6.30017	0.000120976	0.00178511
ENSG00000115828	QPCT	protein_coding	2599	2.62986	6.29793	4.35385e-06	0.000114812
ENSG00000106100	NOD1	protein_coding	6820	2.79715	6.29562	1.54831e-09	1.22122e-07
ENSG00000163171	CDC42EP3	protein_coding	10216	1.79581	6.28032	5.27146e-13	1.03022e-10
ENSG00000213853	EMP2	protein_coding	8718	1.77767	6.26639	3.41239e-09	2.43986e-07
ENSG00000138162	TACC2	protein_coding	18835	-1.02684	6.26594	1.06832e-06	3.51227e-05
ENSG00000105559	PLEKHA4	protein_coding	3851	2.35255	6.26118	5.34545e-11	6.35278e-09
ENSG00000161714	PLCD3	protein_coding	6750	3.33386	6.25472	1.69464e-13	3.8214e-11
ENSG00000062282	DGAT2	protein_coding	7904	-2.32834	6.2545	7.43419e-05	0.00120073
ENSG00000164171	ITGA2	protein_coding	7910	3.20155	6.24944	2.5911e-10	2.62682e-08
ENSG00000204103	MAFB	protein_coding	3393	-1.61789	6.244	2.50477e-05	0.000493905
ENSG00000241644	INMT	protein_coding	3376	3.85319	6.23568	2.65355e-08	1.44499e-06
ENSG00000104723	TUSC3	protein_coding	5190	1.22295	6.1992	0.00518404	0.033049
ENSG00000136193	SCRN1	protein_coding	6046	1.3206	6.19871	2.90552e-06	8.30978e-05
ENSG00000171766	GATM	protein_coding	6644	-2.13333	6.19466	1.44955e-06	4.473e-05
ENSG00000198947	DMD	protein_coding	18178	2.63146	6.19206	1.23477e-09	1.01016e-07
ENSG00000184584	TMEM173	protein_coding	3850	1.87499	6.18917	9.31483e-09	5.95776e-07
ENSG00000182795	C1orf116	protein_coding	5502	2.49079	6.18359	2.69527e-07	1.08732e-05
ENSG00000065361	ERBB3	protein_coding	8651	2.47143	6.17206	4.1623e-09	2.92842e-07
ENSG00000021300	PLEKHB1	protein_coding	4933	-1.16739	6.16468	0.000127505	0.00185682
ENSG00000142627	EPHA2	protein_coding	4159	1.58872	6.15847	2.65276e-09	1.97709e-07
ENSG00000131435	PDLIM4	protein_coding	3192	4.03416	6.15512	1.13407e-13	2.73248e-11
ENSG00000080493	SLC4A4	protein_coding	8361	-3.34446	6.15098	2.93424e-09	2.15943e-07
ENSG00000138363	ATIC	protein_coding	3919	1.07189	6.11903	6.68918e-09	4.43985e-07
ENSG00000130513	GDF15	protein_coding	2087	1.84158	6.11866	0.0076824	0.0441298
ENSG00000145864	GABRB2	protein_coding	8553	5.0963	6.11829	1.07996e-15	3.58404e-13
ENSG00000142875	PRKACB	protein_coding	6676	-1.68819	6.11668	5.66747e-07	2.03025e-05
ENSG00000064309	CDON	protein_coding	10600	-2.58453	6.09424	3.2689e-11	4.02075e-09
ENSG00000250305	KIAA1456	protein_coding	14668	-1.71127	6.08728	3.25756e-09	2.36765e-07
ENSG00000196526	AFAP1	protein_coding	9315	1.02487	6.08463	2.12488e-05	0.000430581
ENSG00000143061	IGSF3	protein_coding	7388	1.11375	6.07879	0.00430067	0.0286308
ENSG00000164379	FOXQ1	protein_coding	2318	3.23579	6.07431	2.87292e-12	4.43261e-10
ENSG00000152990	GPR125	protein_coding	9241	-1.4295	6.06154	1.30381e-06	4.13948e-05
ENSG00000137648	TMPRSS4	protein_coding	9922	7.02871	6.05847	2.24405e-16	8.77126e-14
ENSG00000091129	NRCAM	protein_coding	7939	1.56904	6.05603	5.69036e-05	0.000967031
ENSG00000119711	ALDH6A1	protein_coding	6680	-1.12719	6.04086	1.14673e-05	0.000257597
ENSG00000185303	SFTPA2	protein_coding	2685	7.55337	6.04006	1.85601e-05	0.000384516
ENSG00000183628	DGCR6	protein_coding	5262	2.12527	6.0352	9.45432e-05	0.00147031
ENSG00000160180	TFF3	protein_coding	1164	-2.73139	6.0342	0.000250232	0.0031632
ENSG00000151929	BAG3	protein_coding	2747	1.35885	6.03312	2.94824e-07	1.17323e-05
ENSG00000144749	LRIG1	protein_coding	7032	-1.29085	6.03042	1.98678e-05	0.00040493
ENSG00000185567	AHNAK2	protein_coding	18771	3.92145	6.02957	1.03736e-12	1.84304e-10
ENSG00000149294	NCAM1	protein_coding	12768	-2.29403	6.02323	8.32704e-05	0.00131891
ENSG00000186205	MARC1	protein_coding	3994	-1.302	6.02256	1.80729e-06	5.47133e-05
ENSG00000106624	AEBP1	protein_coding	4955	1.44584	6.00391	3.71498e-05	0.000681551
ENSG00000123146	CD97	protein_coding	5382	1.05317	6.00283	0.000361566	0.00423126
ENSG00000153993	SEMA3D	protein_coding	8062	-4.71858	5.99712	1.37471e-06	4.28919e-05
ENSG00000131389	SLC6A6	protein_coding	8262	1.7399	5.98835	1.4694e-08	8.79089e-07
ENSG00000116991	SIPA1L2	protein_coding	7641	1.3953	5.97979	4.19473e-08	2.18287e-06
ENSG00000102007	PLP2	protein_coding	1279	1.51111	5.97455	2.71142e-05	0.000525845
ENSG00000143409	FAM63A	protein_coding	3590	-1.05076	5.97393	3.52129e-05	0.000654713
ENSG00000140274	DUOXA2	protein_coding	2554	-1.55774	5.96807	2.59549e-05	0.00050686
ENSG00000124107	SLPI	protein_coding	596	4.15642	5.96803	1.04552e-09	8.88392e-08
ENSG00000010282	HHATL	protein_coding	2891	-2.59261	5.96314	0.000175792	0.00238765
ENSG00000108950	FAM20A	protein_coding	6203	2.10887	5.96284	0.000286542	0.00351219
ENSG00000133794	ARNTL	protein_coding	6742	2.82128	5.95896	5.8511e-15	1.7744e-12
ENSG00000175315	CST6	protein_coding	759	5.05399	5.95872	9.97497e-13	1.80876e-10
ENSG00000158470	B4GALT5	protein_coding	4722	1.21918	5.94705	1.63054e-06	4.98774e-05
ENSG00000254087	LYN	protein_coding	3398	1.14446	5.94514	5.59324e-06	0.000141962
ENSG00000163814	CDCP1	protein_coding	6507	1.26224	5.93375	0.000102342	0.00156666
ENSG00000157193	LRP8	protein_coding	7077	-1.33924	5.93274	0.0055129	0.0345691
ENSG00000012779	ALOX5	protein_coding	3685	3.84354	5.92904	7.63509e-09	5.01096e-07
ENSG00000158352	SHROOM4	protein_coding	10333	2.02762	5.92781	1.70589e-08	1.00351e-06
ENSG00000111912	NCOA7	protein_coding	6737	1.36531	5.91801	0.000132659	0.00190736
ENSG00000133195	SLC39A11	protein_coding	5583	-1.17017	5.91283	1.73039e-06	5.25661e-05
ENSG00000115602	IL1RL1	protein_coding	5746	6.91053	5.90567	2.19926e-11	2.84433e-09
ENSG00000139174	PRICKLE1	protein_coding	5201	1.94343	5.89364	2.30281e-06	6.81887e-05
ENSG00000117480	FAAH	protein_coding	2776	-1.19252	5.89179	3.95211e-07	1.49814e-05
ENSG00000101230	ISM1	protein_coding	2593	-1.55894	5.8875	4.35205e-05	0.000773996
ENSG00000108846	ABCC3	protein_coding	9614	1.68987	5.88406	0.00329763	0.0234068
ENSG00000250479	CHCHD10	protein_coding	1360	-1.30639	5.88362	0.000611985	0.00644177
ENSG00000041982	TNC	protein_coding	8687	2.53901	5.87742	0.000125045	0.00183001
ENSG00000095383	TBC1D2	protein_coding	3563	2.03859	5.86544	2.39212e-12	3.82499e-10
ENSG00000176788	BASP1	protein_coding	2133	2.12249	5.86109	8.38279e-08	4.05068e-06
ENSG00000136040	PLXNC1	protein_coding	9887	2.45584	5.85859	9.60843e-10	8.32526e-08
ENSG00000162645	GBP2	protein_coding	6276	1.87441	5.85645	2.21007e-05	0.00044579
ENSG00000176014	TUBB6	protein_coding	4117	1.53786	5.85002	1.55739e-13	3.55751e-11
ENSG00000115221	ITGB6	protein_coding	6348	2.13967	5.84468	2.43578e-05	0.000484649
ENSG00000182013	PNMAL1	protein_coding	3696	-1.03836	5.83466	6.64097e-05	0.00109679
ENSG00000020577	SAMD4A	protein_coding	12170	1.01971	5.8264	0.00093754	0.00901607
ENSG00000143797	MBOAT2	protein_coding	8798	1.46287	5.82507	1.09124e-05	0.000248199
ENSG00000074706	IPCEF1	protein_coding	8474	-2.96148	5.8215	5.51933e-05	0.000943928
ENSG00000185215	TNFAIP2	protein_coding	5029	1.70951	5.81028	2.94152e-05	0.000562986
ENSG00000136111	TBC1D4	protein_coding	6651	-1.63118	5.80976	1.14695e-08	7.23073e-07
ENSG00000137460	FHDC1	protein_coding	6593	-1.02461	5.80366	0.00117039	0.0107047
ENSG00000101224	CDC25B	protein_coding	4149	1.08419	5.79794	0.0013095	0.0115917
ENSG00000174307	PHLDA3	protein_coding	2029	1.18134	5.79199	1.51059e-05	0.000324814
ENSG00000059804	SLC2A3	protein_coding	6159	1.66434	5.78257	3.71398e-05	0.000681551
ENSG00000127954	STEAP4	protein_coding	5708	1.45469	5.78005	0.000190957	0.0025514
ENSG00000184164	CRELD2	protein_coding	5165	-1.32559	5.77621	0.000186384	0.00250635
ENSG00000117226	GBP3	protein_coding	4297	1.48811	5.76649	0.000610032	0.00642891
ENSG00000099864	PALM	protein_coding	5215	2.43218	5.76339	4.30492e-09	3.0167e-07
ENSG00000119900	OGFRL1	protein_coding	9051	1.20894	5.75849	0.00198846	0.015833
ENSG00000175866	BAIAP2	protein_coding	10262	1.15488	5.74408	8.94926e-09	5.76588e-07
ENSG00000145632	PLK2	protein_coding	4768	1.16545	5.74138	0.000556613	0.00595877
ENSG00000163435	ELF3	protein_coding	7191	3.37804	5.73742	5.24423e-18	2.88253e-15
ENSG00000086619	ERO1LB	protein_coding	5688	-1.63286	5.73099	5.39475e-11	6.36834e-09
ENSG00000116962	NID1	protein_coding	5864	1.13068	5.73026	0.000340358	0.00401729
ENSG00000181035	SLC25A42	protein_coding	4519	-1.05289	5.72894	3.16791e-08	1.70399e-06
ENSG00000145332	KLHL8	protein_coding	7354	-1.14506	5.72449	0.000754641	0.00759781
ENSG00000132334	PTPRE	protein_coding	11299	2.91862	5.72369	1.39286e-14	3.88875e-12
ENSG00000100292	HMOX1	protein_coding	2405	2.49014	5.71235	7.60247e-06	0.000184696
ENSG00000225485	ARHGAP23	protein_coding	8014	2.24247	5.711	2.62267e-16	9.81494e-14
ENSG00000173369	C1QB	protein_coding	1601	1.11266	5.70543	0.00787488	0.0448838
ENSG00000119927	GPAM	protein_coding	9810	-2.00331	5.70526	2.53067e-13	5.36288e-11
ENSG00000106688	SLC1A1	protein_coding	3998	-1.60638	5.70272	0.00154065	0.0131483
ENSG00000185950	IRS2	protein_coding	6999	1.05961	5.69684	0.00209966	0.016487
ENSG00000153246	PLA2R1	protein_coding	9803	-1.84513	5.68106	0.00022605	0.00292352
ENSG00000103855	CD276	protein_coding	5542	1.18176	5.67046	9.93164e-12	1.3975e-09
ENSG00000135218	CD36	protein_coding	9988	-1.47115	5.66781	0.00171922	0.0142169
ENSG00000214944	ARHGEF28	protein_coding	15617	-1.92182	5.66662	5.71579e-06	0.000144033
ENSG00000117308	GALE	protein_coding	3955	2.01363	5.66361	1.07529e-05	0.00024508
ENSG00000154175	ABI3BP	protein_coding	10978	-1.69786	5.65878	0.00473122	0.0309338
ENSG00000172819	RARG	protein_coding	5120	1.11214	5.65811	3.66459e-05	0.000676353
ENSG00000113070	HBEGF	protein_coding	3018	2.23164	5.65574	6.11738e-05	0.00102475
ENSG00000128283	CDC42EP1	protein_coding	2573	1.68794	5.6538	8.76053e-10	7.62817e-08
ENSG00000173227	SYT12	protein_coding	10830	8.684	5.65106	1.97292e-35	1.73508e-31
ENSG00000256870	SLC5A8	protein_coding	4178	-3.82309	5.64933	7.24236e-06	0.000176435
ENSG00000172379	ARNT2	protein_coding	7741	1.09832	5.64521	0.00216119	0.0168573
ENSG00000134369	NAV1	protein_coding	22056	1.05199	5.63733	1.9289e-05	0.000396349
ENSG00000187045	TMPRSS6	protein_coding	4082	10.1056	5.627	2.30642e-22	4.05677e-19
ENSG00000126016	AMOT	protein_coding	8502	1.87235	5.62289	4.6831e-08	2.40851e-06
ENSG00000136286	MYO1G	protein_coding	8653	3.72066	5.6213	1.48264e-07	6.55231e-06
ENSG00000117394	SLC2A1	protein_coding	4208	1.23266	5.61616	1.87645e-07	8.01248e-06
ENSG00000115112	TFCP2L1	protein_coding	9372	-2.47953	5.60815	1.68694e-05	0.00035663
ENSG00000133121	STARD13	protein_coding	8388	-1.0939	5.59818	2.55018e-05	0.000501174
ENSG00000115041	KCNIP3	protein_coding	7864	-1.71757	5.58657	7.95751e-07	2.70202e-05
ENSG00000124205	EDN3	protein_coding	2675	-3.32651	5.58617	0.000309327	0.00372399
ENSG00000197444	OGDHL	protein_coding	5724	-1.85625	5.58296	2.59011e-05	0.00050686
ENSG00000171219	CDC42BPG	protein_coding	6112	1.1762	5.58293	2.50262e-08	1.3713e-06
ENSG00000161921	CXCL16	protein_coding	2794	1.2642	5.58083	7.7339e-13	1.44715e-10
ENSG00000142178	SIK1	protein_coding	4886	1.88681	5.58064	2.39608e-05	0.00047783
ENSG00000184574	LPAR5	protein_coding	3258	2.68739	5.56165	6.49047e-06	0.00016079
ENSG00000132205	EMILIN2	protein_coding	6435	1.71683	5.55813	2.60832e-06	7.57057e-05
ENSG00000137331	IER3	protein_coding	1356	2.26311	5.55788	3.37872e-06	9.3678e-05
ENSG00000133816	MICAL2	protein_coding	15819	2.31462	5.55251	4.99735e-13	9.87622e-11
ENSG00000109956	B3GAT1	protein_coding	11425	1.2566	5.54946	0.00222894	0.0172404
ENSG00000130054	FAM155B	protein_coding	4013	-2.3794	5.53581	4.80531e-06	0.000124944
ENSG00000177706	FAM20C	protein_coding	4629	1.55447	5.52375	4.14786e-05	0.000747279
ENSG00000117791	MARC2	protein_coding	2590	-1.51046	5.51651	6.38143e-10	5.8157e-08
ENSG00000106366	SERPINE1	protein_coding	3190	1.76274	5.51137	0.00357384	0.0249149
ENSG00000124225	PMEPA1	protein_coding	5619	1.05498	5.50986	0.000150667	0.00210324
ENSG00000135842	FAM129A	protein_coding	8372	1.588	5.50554	0.0025037	0.0189165
ENSG00000060656	PTPRU	protein_coding	6700	1.89781	5.50515	4.52421e-07	1.6613e-05
ENSG00000142973	CYP4B1	protein_coding	3459	1.45131	5.50449	0.00799728	0.0453814
ENSG00000167693	NXN	protein_coding	5881	1.82	5.50218	1.9176e-11	2.51707e-09
ENSG00000187513	GJA4	protein_coding	1717	1.1472	5.49768	0.00674242	0.0400479
ENSG00000147852	VLDLR	protein_coding	9339	-1.58013	5.49763	5.48935e-08	2.78248e-06
ENSG00000163827	LRRC2	protein_coding	5622	-1.43438	5.49648	4.97163e-07	1.80673e-05
ENSG00000173599	PC	protein_coding	5927	1.27667	5.49576	0.000294006	0.00358121
ENSG00000095209	TMEM38B	protein_coding	4511	-1.03437	5.49155	0.000527614	0.00571441
ENSG00000159189	C1QC	protein_coding	1335	1.18279	5.4895	0.00737505	0.042911
ENSG00000116299	KIAA1324	protein_coding	9298	-4.87956	5.48183	2.32982e-08	1.30924e-06
ENSG00000157600	TMEM164	protein_coding	6583	-1.11924	5.47562	6.22679e-05	0.00103617
ENSG00000166589	CDH16	protein_coding	3656	-3.13497	5.46958	0.00144589	0.0124788
ENSG00000100342	APOL1	protein_coding	3519	1.38068	5.4656	0.000159566	0.00220984
ENSG00000065485	PDIA5	protein_coding	4030	-1.17453	5.46521	8.05486e-06	0.000192496
ENSG00000145779	TNFAIP8	protein_coding	9591	-1.01532	5.45676	0.00833425	0.0468792
ENSG00000169738	DCXR	protein_coding	1902	-1.058	5.45543	1.01885e-05	0.000234562
ENSG00000188549	C15orf52	protein_coding	7510	-1.0217	5.44932	0.0039589	0.0269125
ENSG00000120875	DUSP4	protein_coding	7257	1.72862	5.44351	0.000472974	0.00524867
ENSG00000225972	MTND1P23	pseudogene	372	-6.18352	5.44242	6.41302e-06	0.000159469
ENSG00000081803	CADPS2	protein_coding	6364	-1.41728	5.4393	3.25089e-06	9.11857e-05
ENSG00000088881	EBF4	protein_coding	3716	-2.72226	5.42107	2.41657e-08	1.34509e-06
ENSG00000138678	AGPAT9	protein_coding	3468	-1.38826	5.41806	2.10898e-07	8.88004e-06
ENSG00000006074	CCL18	protein_coding	1397	2.73315	5.41026	0.00627993	0.0380223
ENSG00000156535	CD109	protein_coding	9563	3.65133	5.39613	3.0724e-18	1.80135e-15
ENSG00000145623	OSMR	protein_coding	7174	1.66783	5.39355	3.18327e-05	0.000600757
ENSG00000070404	FSTL3	protein_coding	3144	2.0724	5.39267	3.89259e-13	7.96125e-11
ENSG00000183049	CAMK1D	protein_coding	8746	-1.24622	5.38503	3.49109e-07	1.34365e-05
ENSG00000128228	SDF2L1	protein_coding	1099	-1.30649	5.3815	0.000298468	0.00362301
ENSG00000136237	RAPGEF5	protein_coding	10245	1.33647	5.37649	4.67287e-05	0.000821912
ENSG00000164237	CMBL	protein_coding	3324	-1.14959	5.37571	6.64706e-06	0.000164207
ENSG00000196083	IL1RAP	protein_coding	9596	3.2749	5.37294	3.52662e-19	3.4461e-16
ENSG00000226950	DANCR	processed_transcript	1615	-1.04007	5.36714	8.47667e-05	0.00133959
ENSG00000163590	PPM1L	protein_coding	12447	-1.67202	5.36401	1.62332e-05	0.000345255
ENSG00000171914	TLN2	protein_coding	16202	-1.20209	5.36013	0.000120691	0.00178389
ENSG00000175832	ETV4	protein_coding	3607	1.70336	5.3512	0.00491243	0.0317665
ENSG00000171843	MLLT3	protein_coding	8129	-1.08179	5.35099	0.000275993	0.00341621
ENSG00000184254	ALDH1A3	protein_coding	5772	1.8263	5.35019	0.00551097	0.0345691
ENSG00000074416	MGLL	protein_coding	10056	1.58047	5.34814	0.000230363	0.00296392
ENSG00000168758	SEMA4C	protein_coding	6157	1.33886	5.33609	1.08151e-11	1.48615e-09
ENSG00000144136	SLC20A1	protein_coding	5577	1.15903	5.33591	2.16594e-07	9.07063e-06
ENSG00000026103	FAS	protein_coding	3562	1.15737	5.32877	0.000138914	0.00196887
ENSG00000113924	HGD	protein_coding	2983	-2.28177	5.32201	0.000321152	0.00384268
ENSG00000076555	ACACB	protein_coding	14159	-1.61756	5.30838	3.45076e-08	1.81723e-06
ENSG00000159166	LAD1	protein_coding	3237	2.4896	5.30661	6.2276e-13	1.19062e-10
ENSG00000128268	MGAT3	protein_coding	5457	4.62924	5.30503	1.50905e-13	3.49245e-11
ENSG00000087266	SH3BP2	protein_coding	13968	1.12337	5.2998	3.99811e-05	0.000723485
ENSG00000129451	KLK10	protein_coding	3853	5.0111	5.29812	8.49614e-10	7.43475e-08
ENSG00000143845	ETNK2	protein_coding	4648	1.74125	5.29311	8.92648e-08	4.25495e-06
ENSG00000163431	LMOD1	protein_coding	3970	-1.51697	5.29286	0.00229916	0.017698
ENSG00000171885	AQP4	protein_coding	5995	-3.41616	5.28676	6.77773e-10	6.14502e-08
ENSG00000183508	FAM46C	protein_coding	5751	-1.01985	5.28236	5.98049e-06	0.000150058
ENSG00000175445	LPL	protein_coding	4382	1.36827	5.27809	0.000332005	0.00394829
ENSG00000108924	HLF	protein_coding	6602	-2.57687	5.27235	1.90791e-13	4.24787e-11
ENSG00000134215	VAV3	protein_coding	7271	-1.65682	5.26173	0.000267269	0.00333168
ENSG00000125257	ABCC4	protein_coding	8072	-2.4423	5.26024	0.00125021	0.0112308
ENSG00000135749	PCNXL2	protein_coding	13815	1.20938	5.26002	0.000661915	0.00684849
ENSG00000151136	BTBD11	protein_coding	7924	-1.86496	5.24603	4.30281e-06	0.000113808
ENSG00000213366	GSTM2	protein_coding	5864	-1.00548	5.23806	0.00665941	0.0396521
ENSG00000167601	AXL	protein_coding	5154	1.15717	5.23145	1.40008e-05	0.000306675
ENSG00000147872	PLIN2	protein_coding	5094	1.03407	5.23105	4.27882e-05	0.000766643
ENSG00000105855	ITGB8	protein_coding	15156	2.86422	5.22375	2.43614e-06	7.16543e-05
ENSG00000169035	KLK7	protein_coding	2443	7.72369	5.21997	2.95848e-17	1.44546e-14
ENSG00000141458	NPC1	protein_coding	10102	1.03219	5.21874	4.19438e-07	1.57303e-05
ENSG00000138639	ARHGAP24	protein_coding	7908	-3.03509	5.21534	4.96489e-21	6.71749e-18
ENSG00000197329	PELI1	protein_coding	4125	2.46748	5.21428	6.9631e-14	1.74963e-11
ENSG00000107819	SFXN3	protein_coding	4628	1.12268	5.21143	4.75413e-16	1.70654e-13
ENSG00000170439	METTL7B	protein_coding	1506	1.81999	5.20414	0.00875224	0.0487316
ENSG00000146072	TNFRSF21	protein_coding	3595	2.63068	5.2016	1.11734e-12	1.94583e-10
ENSG00000105755	ETHE1	protein_coding	1604	1.37036	5.20028	2.65444e-06	7.67911e-05
ENSG00000183696	UPP1	protein_coding	4577	1.8819	5.19919	1.2026e-12	2.05364e-10
ENSG00000150893	FREM2	protein_coding	15029	-1.70602	5.19639	3.48719e-05	0.00064906
ENSG00000141526	SLC16A3	protein_coding	8995	1.90586	5.19525	3.07653e-05	0.000584375
ENSG00000109819	PPARGC1A	protein_coding	10511	-2.13422	5.19186	1.26645e-06	4.04276e-05
ENSG00000196754	S100A2	protein_coding	1567	4.06596	5.18961	1.9033e-10	2.02891e-08
ENSG00000185112	FAM43A	protein_coding	3141	2.89868	5.18755	7.91355e-16	2.72924e-13
ENSG00000142227	EMP3	protein_coding	1667	1.00558	5.18315	0.0027215	0.0202147
ENSG00000159216	RUNX1	protein_coding	15574	2.76742	5.18256	5.49852e-17	2.61388e-14
ENSG00000170624	SGCD	protein_coding	10586	-1.96774	5.17282	0.00608526	0.0371774
ENSG00000110660	SLC35F2	protein_coding	3717	1.61319	5.16938	1.26586e-16	5.43055e-14
ENSG00000173852	DPY19L1	protein_coding	5698	1.01077	5.16586	5.94789e-05	0.00100017
ENSG00000152778	IFIT5	protein_coding	4015	1.08978	5.15925	5.66207e-06	0.000143295
ENSG00000267259	CTD-2008P7.9	lincRNA	2692	-1.29975	5.14911	8.94223e-07	3.00162e-05
ENSG00000153885	KCTD15	protein_coding	6388	-1.00023	5.14781	0.00773802	0.044348
ENSG00000136048	DRAM1	protein_coding	4061	2.07238	5.1313	6.67708e-12	9.62648e-10
ENSG00000132481	TRIM47	protein_coding	3142	1.26247	5.1309	4.48126e-07	1.65241e-05
ENSG00000127377	CRYGN	protein_coding	2716	1.68204	5.13042	0.00294458	0.0213841
ENSG00000133063	CHIT1	protein_coding	7730	2.51532	5.12794	0.00616972	0.037485
ENSG00000158457	TSPAN33	protein_coding	2496	-2.28761	5.12695	2.73477e-05	0.000529757
ENSG00000105281	SLC1A5	protein_coding	3332	2.43123	5.11147	3.54963e-06	9.70988e-05
ENSG00000140905	GCSH	protein_coding	1880	-1.56216	5.11028	3.33415e-08	1.76652e-06
ENSG00000086548	CEACAM6	protein_coding	3052	6.41463	5.08731	1.53034e-08	9.08576e-07
ENSG00000113361	CDH6	protein_coding	12379	2.42976	5.08348	9.70169e-08	4.56265e-06
ENSG00000116194	ANGPTL1	protein_coding	3403	-1.22511	5.07941	0.00851917	0.0476451
ENSG00000148346	LCN2	protein_coding	2057	4.50309	5.06871	1.20185e-08	7.54975e-07
ENSG00000163879	DNALI1	protein_coding	4456	-1.08949	5.06543	1.85568e-05	0.000384516
ENSG00000189058	APOD	protein_coding	2197	3.99017	5.06277	3.0177e-05	0.000576311
ENSG00000140939	NOL3	protein_coding	2997	-1.07028	5.05398	2.39501e-06	7.06809e-05
ENSG00000182578	CSF1R	protein_coding	5151	1.2059	5.05172	0.00904403	0.0498982
ENSG00000131899	LLGL1	protein_coding	6616	1.06976	5.04892	7.35142e-07	2.53538e-05
ENSG00000066248	NGEF	protein_coding	4687	3.69735	5.04304	1.00933e-06	3.34334e-05
ENSG00000179593	ALOX15B	protein_coding	3028	2.2322	5.04265	0.00342997	0.0241999
ENSG00000164674	SYTL3	protein_coding	2790	-1.44345	5.03971	2.29219e-05	0.000459718
ENSG00000118620	ZNF430	protein_coding	6845	1.12343	5.03578	0.000207311	0.00272526
ENSG00000153064	BANK1	protein_coding	6144	-1.22842	5.03376	9.54328e-08	4.51228e-06
ENSG00000177575	CD163	protein_coding	5813	1.66517	5.03216	0.000239997	0.00306336
ENSG00000139211	AMIGO2	protein_coding	3956	1.72111	5.02543	0.000261354	0.00327652
ENSG00000066629	EML1	protein_coding	8899	-1.25416	5.02384	1.86398e-05	0.00038526
ENSG00000270172	RP5-1024G6.8	lincRNA	2177	-1.36463	5.01953	0.00528007	0.0334912
ENSG00000151881	C5orf28	protein_coding	3401	-1.09072	5.01738	1.9658e-07	8.37204e-06
ENSG00000064300	NGFR	protein_coding	4150	3.67916	5.01307	7.50381e-07	2.56396e-05
ENSG00000221890	NPTXR	protein_coding	5784	1.24546	5.00821	6.88963e-07	2.41197e-05
ENSG00000142611	PRDM16	protein_coding	9770	-1.36358	5.00023	0.00165591	0.0138299
ENSG00000180155	LYNX1	protein_coding	6037	1.55409	4.99757	7.49164e-07	2.56396e-05
ENSG00000137673	MMP7	protein_coding	2323	5.19004	4.99597	6.71073e-06	0.000165315
ENSG00000130988	RGN	protein_coding	2789	-1.35804	4.98675	0.000107232	0.00161549
ENSG00000104881	PPP1R13L	protein_coding	5032	1.03458	4.98408	4.43713e-07	1.64651e-05
ENSG00000092969	TGFB2	protein_coding	5151	1.75028	4.9813	0.000106175	0.00160439
ENSG00000203747	FCGR3A	protein_coding	2977	1.71041	4.97957	9.857e-05	0.00152217
ENSG00000134755	DSC2	protein_coding	5237	2.26156	4.97379	8.71284e-08	4.1644e-06
ENSG00000136379	ABHD17C	protein_coding	3627	1.05689	4.97213	7.18682e-05	0.00116613
ENSG00000144824	PHLDB2	protein_coding	12109	2.22483	4.9699	1.14336e-10	1.28093e-08
ENSG00000130508	PXDN	protein_coding	11257	1.34998	4.96853	0.0079142	0.0450641
ENSG00000184985	SORCS2	protein_coding	6292	1.62645	4.96498	0.00659562	0.039379
ENSG00000066382	MPPED2	protein_coding	8198	-3.34575	4.96287	5.17087e-12	7.70767e-10
ENSG00000140931	CMTM3	protein_coding	3163	1.16474	4.95411	0.000548147	0.0058949
ENSG00000150347	ARID5B	protein_coding	8164	1.47063	4.94898	0.00095552	0.00915018
ENSG00000141738	GRB7	protein_coding	3597	2.22937	4.94597	6.33085e-12	9.27945e-10
ENSG00000144476	ACKR3	protein_coding	2258	-1.07466	4.93675	0.00154449	0.0131682
ENSG00000130635	COL5A1	protein_coding	11186	1.50778	4.93002	0.00442543	0.0292737
ENSG00000050344	NFE2L3	protein_coding	4249	2.75708	4.9254	4.89989e-06	0.000126741
ENSG00000132970	WASF3	protein_coding	5162	-1.58162	4.92125	2.28241e-08	1.29085e-06
ENSG00000259803	SLC22A31	protein_coding	2373	4.91997	4.9206	2.76733e-07	1.11129e-05
ENSG00000147454	SLC25A37	protein_coding	8147	1.11768	4.91021	0.000215221	0.00281242
ENSG00000184156	KCNQ3	protein_coding	12453	4.59978	4.90872	8.15918e-20	8.44188e-17
ENSG00000040199	PHLPP2	protein_coding	12493	-1.12613	4.90517	0.00135548	0.0119029
ENSG00000146021	KLHL3	protein_coding	12173	-2.13662	4.90474	8.11674e-07	2.75078e-05
ENSG00000115457	IGFBP2	protein_coding	4767	1.06313	4.90236	0.00365775	0.0253691
ENSG00000179913	B3GNT3	protein_coding	2301	6.97337	4.89557	8.88835e-21	9.77108e-18
ENSG00000172348	RCAN2	protein_coding	3706	-1.14222	4.88587	0.00350047	0.0245591
ENSG00000211829	TRDC	TR_C_gene	720	5.96905	4.87985	3.10684e-07	1.22801e-05
ENSG00000141540	TTYH2	protein_coding	5371	-1.03989	4.85921	0.000225324	0.00292009
ENSG00000188483	IER5L	protein_coding	2706	1.48198	4.85686	0.0018798	0.0151948
ENSG00000161509	GRIN2C	protein_coding	8574	-3.94897	4.85459	1.09956e-07	5.08953e-06
ENSG00000198053	SIRPA	protein_coding	4032	1.33376	4.82873	0.00042458	0.00479328
ENSG00000140937	CDH11	protein_coding	9920	3.49174	4.82661	5.1648e-06	0.000132425
ENSG00000163975	MFI2	protein_coding	8393	1.92116	4.81615	1.64537e-05	0.000349521
ENSG00000167767	KRT80	protein_coding	4350	2.10152	4.81614	0.000320359	0.00383581
ENSG00000102575	ACP5	protein_coding	2814	1.94672	4.81291	0.000150087	0.00209681
ENSG00000196218	RYR1	protein_coding	15968	1.40651	4.79963	0.00139413	0.0121213
ENSG00000166352	C11orf74	protein_coding	1758	-1.77453	4.79343	1.21913e-06	3.90587e-05
ENSG00000109339	MAPK10	protein_coding	9816	-1.0072	4.79278	0.000498314	0.00547119
ENSG00000007866	TEAD3	protein_coding	3046	1.12843	4.78999	3.87834e-06	0.000104787
ENSG00000178602	OTOS	protein_coding	642	-2.58222	4.78505	0.000173697	0.00236833
ENSG00000130600	H19	processed_transcript	2812	4.28842	4.78492	4.48516e-07	1.65241e-05
ENSG00000161798	AQP5	protein_coding	1885	4.04174	4.78333	4.78343e-07	1.74194e-05
ENSG00000075035	WSCD2	protein_coding	6557	-3.50151	4.78292	7.64266e-05	0.00122764
ENSG00000179869	ABCA13	protein_coding	18580	-2.62012	4.77969	0.00262965	0.019657
ENSG00000213390	ARHGAP19	protein_coding	6161	1.7818	4.77544	2.2839e-07	9.38588e-06
ENSG00000171388	APLN	protein_coding	3220	3.23952	4.77314	0.00113851	0.0104655
ENSG00000172366	FAM195A	protein_coding	2226	-1.14183	4.76615	0.000670291	0.00691075
ENSG00000197142	ACSL5	protein_coding	4318	1.23893	4.75485	0.000910549	0.00881303
ENSG00000103742	IGDCC4	protein_coding	7764	-1.17196	4.75015	0.00225957	0.017439
ENSG00000015475	BID	protein_coding	4418	2.48331	4.74317	1.16201e-17	6.01136e-15
ENSG00000170525	PFKFB3	protein_coding	5534	1.61113	4.72656	3.32805e-08	1.76652e-06
ENSG00000186153	WWOX	protein_coding	4886	-1.4017	4.71832	1.1655e-10	1.29747e-08
ENSG00000162366	PDZK1IP1	protein_coding	1438	3.35044	4.71312	0.000132029	0.00190068
ENSG00000092929	UNC13D	protein_coding	7752	2.68505	4.71213	0.000247767	0.00314234
ENSG00000185274	WBSCR17	protein_coding	4869	-2.72672	4.70731	7.67467e-08	3.729e-06
ENSG00000185238	PRMT3	protein_coding	5467	-1.00198	4.70538	7.62555e-06	0.000185001
ENSG00000006534	ALDH3B1	protein_coding	6621	2.71437	4.69892	1.56906e-18	1.14993e-15
ENSG00000142279	WTIP	protein_coding	8262	1.55818	4.69351	3.34706e-08	1.76791e-06
ENSG00000158813	EDA	protein_coding	6401	-1.64779	4.68899	0.00202507	0.0160663
ENSG00000165434	PGM2L1	protein_coding	8515	1.33757	4.68499	5.81188e-06	0.000146245
ENSG00000100116	GCAT	protein_coding	2102	-1.43101	4.68339	1.46873e-07	6.52359e-06
ENSG00000196188	CTSE	protein_coding	2686	2.13917	4.68192	0.0065073	0.038984
ENSG00000160191	PDE9A	protein_coding	5266	1.31424	4.67046	8.37818e-06	0.00019914
ENSG00000084444	KIAA1467	protein_coding	6807	-1.3077	4.66822	0.00306485	0.0220752
ENSG00000154553	PDLIM3	protein_coding	8080	-1.99477	4.66157	0.00185067	0.0150236
ENSG00000162390	ACOT11	protein_coding	9768	-1.7841	4.65927	4.80646e-05	0.000840366
ENSG00000180672	AC007362.1	pseudogene	1886	2.65249	4.65801	4.85606e-06	0.000125793
ENSG00000174938	SEZ6L2	protein_coding	4110	2.04868	4.65633	0.00525329	0.0333575
ENSG00000155254	MARVELD1	protein_coding	3377	1.08419	4.64914	0.00016527	0.0022746
ENSG00000162981	FAM84A	protein_coding	8379	1.47428	4.64646	0.00304789	0.02198
ENSG00000011600	TYROBP	protein_coding	907	1.60217	4.63503	4.43597e-05	0.000784953
ENSG00000172264	MACROD2	protein_coding	11342	1.47534	4.63394	0.00398623	0.0270188
ENSG00000128487	SPECC1	protein_coding	13676	1.30398	4.62676	5.76413e-07	2.06068e-05
ENSG00000166450	PRTG	protein_coding	14388	-1.31585	4.62545	6.20105e-05	0.00103362
ENSG00000147041	SYTL5	protein_coding	4894	4.11673	4.60772	8.34218e-06	0.000198553
ENSG00000134548	C12orf39	protein_coding	2935	-3.0222	4.60768	6.96552e-11	8.00762e-09
ENSG00000074527	NTN4	protein_coding	4166	1.41164	4.60242	0.00243874	0.0185211
ENSG00000215030	RPL13P12	pseudogene	636	-2.04854	4.60172	0.00279584	0.0206449
ENSG00000168961	LGALS9	protein_coding	5714	1.38269	4.59185	0.0012456	0.0112009
ENSG00000187867	PALM3	protein_coding	2533	2.45772	4.58949	0.00011273	0.00168893
ENSG00000151849	CENPJ	protein_coding	5053	-2.07059	4.58799	1.04435e-06	3.44637e-05
ENSG00000102312	PORCN	protein_coding	3011	1.03132	4.58365	0.000415188	0.00471033
ENSG00000139044	B4GALNT3	protein_coding	6357	1.44084	4.57945	5.18366e-05	0.000894753
ENSG00000185022	MAFF	protein_coding	2977	1.86465	4.57787	2.7808e-07	1.11416e-05
ENSG00000119917	IFIT3	protein_coding	2640	1.01923	4.57164	0.000481442	0.00532584
ENSG00000115963	RND3	protein_coding	3594	1.93188	4.56962	1.17192e-06	3.7961e-05
ENSG00000187634	SAMD11	protein_coding	3205	2.78729	4.56537	7.53478e-05	0.00121142
ENSG00000158869	FCER1G	protein_coding	964	1.57148	4.56514	5.88077e-05	0.000990778
ENSG00000151692	RNF144A	protein_coding	6473	1.39012	4.55738	5.54621e-05	0.00094711
ENSG00000167772	ANGPTL4	protein_coding	2482	1.76304	4.55285	1.2704e-05	0.000282491
ENSG00000101460	MAP1LC3A	protein_coding	1762	-1.13428	4.55068	2.39982e-05	0.000478035
ENSG00000120820	GLT8D2	protein_coding	3271	-2.40188	4.54887	0.000229545	0.00295785
ENSG00000167644	C19orf33	protein_coding	617	4.67924	4.54613	5.45951e-27	1.60046e-23
ENSG00000130164	LDLR	protein_coding	7718	3.11797	4.53328	1.34659e-12	2.27741e-10
ENSG00000163486	SRGAP2	protein_coding	9263	1.36707	4.52709	4.36674e-09	3.04788e-07
ENSG00000168481	LGI3	protein_coding	4514	-2.03229	4.52676	0.000122029	0.00179763
ENSG00000143344	RGL1	protein_coding	5415	1.07344	4.52502	0.00035417	0.00415854
ENSG00000136859	ANGPTL2	protein_coding	3889	1.26055	4.52493	0.00010286	0.00157281
ENSG00000113296	THBS4	protein_coding	4605	-2.3487	4.52387	0.00537904	0.0339842
ENSG00000116678	LEPR	protein_coding	11457	1.09874	4.52155	0.00546019	0.034362
ENSG00000135205	CCDC146	protein_coding	4457	-1.92468	4.52098	7.93044e-06	0.000190298
ENSG00000167757	KLK11	protein_coding	3113	7.06143	4.51832	4.27125e-07	1.59505e-05
ENSG00000108830	RND2	protein_coding	4360	-1.75958	4.51602	4.4978e-06	0.000117726
ENSG00000012223	LTF	protein_coding	4247	-3.72292	4.51576	1.10175e-06	3.5953e-05
ENSG00000049323	LTBP1	protein_coding	7329	1.96775	4.5068	4.31408e-05	0.000770358
ENSG00000146555	SDK1	protein_coding	12045	3.83112	4.49485	1.51688e-07	6.67403e-06
ENSG00000124374	PAIP2B	protein_coding	6279	-1.67278	4.48636	3.38441e-07	1.317e-05
ENSG00000038427	VCAN	protein_coding	14831	2.75349	4.48214	6.39431e-06	0.000159305
ENSG00000163485	ADORA1	protein_coding	4191	1.48209	4.47529	0.000627133	0.00655805
ENSG00000162105	SHANK2	protein_coding	16428	-1.33048	4.46618	2.6574e-05	0.000518192
ENSG00000163406	SLC15A2	protein_coding	6210	-1.89005	4.46201	1.02463e-12	1.839e-10
ENSG00000106789	CORO2A	protein_coding	5717	1.46934	4.46146	0.00207516	0.0163697
ENSG00000145147	SLIT2	protein_coding	9700	2.24369	4.45367	1.32204e-05	0.00029103
ENSG00000128165	ADM2	protein_coding	4276	-1.68638	4.44981	4.40294e-05	0.000781467
ENSG00000156414	TDRD9	protein_coding	5480	-3.03427	4.44246	9.96395e-05	0.00153554
ENSG00000102878	HSF4	protein_coding	4507	-2.14898	4.44227	1.51777e-07	6.67403e-06
ENSG00000187391	MAGI2	protein_coding	9643	-1.00497	4.44028	9.24356e-06	0.000217069
ENSG00000117322	CR2	protein_coding	4885	-5.71177	4.43235	7.6855e-06	0.000186199
ENSG00000105376	ICAM5	protein_coding	3906	2.23534	4.43205	0.00294065	0.0213732
ENSG00000156049	GNA14	protein_coding	2721	-1.8865	4.43102	0.00018009	0.00243662
ENSG00000167749	KLK4	protein_coding	1935	-5.4128	4.427	0.000413273	0.00469473
ENSG00000113083	LOX	protein_coding	5468	1.92619	4.42384	0.00271506	0.020193
ENSG00000204282	TNRC6C-AS1	processed_transcript	4402	1.87033	4.42154	0.000166867	0.00229478
ENSG00000145423	SFRP2	protein_coding	2032	3.33036	4.40992	0.00895324	0.0494973
ENSG00000125378	BMP4	protein_coding	3082	3.03655	4.39323	1.38386e-06	4.3081e-05
ENSG00000156103	MMP16	protein_coding	12115	2.84577	4.38994	1.01453e-05	0.000233874
ENSG00000060982	BCAT1	protein_coding	10372	2.18583	4.38861	1.58853e-05	0.000339085
ENSG00000143226	FCGR2A	protein_coding	5314	1.7264	4.38372	3.32274e-06	9.27497e-05
ENSG00000104783	KCNN4	protein_coding	3289	4.09819	4.37855	4.14357e-10	3.98258e-08
ENSG00000175793	SFN	protein_coding	1315	5.24341	4.36918	1.17822e-10	1.30338e-08
ENSG00000170921	TANC2	protein_coding	22866	1.02555	4.36108	3.07277e-05	0.000584375
ENSG00000100033	PRODH	protein_coding	8772	1.69529	4.35625	0.00120041	0.0108892
ENSG00000121281	ADCY7	protein_coding	8630	1.52607	4.35353	0.00173319	0.014319
ENSG00000168646	AXIN2	protein_coding	5196	-1.39594	4.34169	3.9796e-06	0.000107029
ENSG00000113532	ST8SIA4	protein_coding	7794	1.28211	4.33357	0.00021568	0.00281424
ENSG00000224568	AC096669.3	lincRNA	1612	-3.06495	4.33063	0.000239531	0.00305963
ENSG00000112541	PDE10A	protein_coding	10384	-1.18826	4.32885	0.00858356	0.0479289
ENSG00000183742	MACC1	protein_coding	9898	2.14289	4.3276	1.31709e-08	8.01602e-07
ENSG00000111110	PPM1H	protein_coding	7063	-1.11284	4.31341	0.00630474	0.038121
ENSG00000069399	BCL3	protein_coding	3242	1.15378	4.31329	1.46696e-07	6.52359e-06
ENSG00000171617	ENC1	protein_coding	5855	1.23188	4.31051	0.00136182	0.0119378
ENSG00000131771	PPP1R1B	protein_coding	4554	7.39693	4.31022	1.78178e-12	2.98474e-10
ENSG00000038945	MSR1	protein_coding	7812	1.65411	4.30877	7.44925e-05	0.00120096
ENSG00000182580	EPHB3	protein_coding	4532	3.86084	4.30403	2.20087e-13	4.83889e-11
ENSG00000177283	FZD8	protein_coding	3186	-1.08221	4.30049	0.000964538	0.00921024
ENSG00000141934	PPAP2C	protein_coding	2306	1.90799	4.29487	0.000316369	0.00379578
ENSG00000166123	GPT2	protein_coding	6354	-1.13592	4.29145	0.000376261	0.00435972
ENSG00000137699	TRIM29	protein_coding	10218	3.71717	4.28752	0.000104819	0.00159348
ENSG00000099958	DERL3	protein_coding	3796	-2.19114	4.2841	0.000442636	0.00496843
ENSG00000143217	PVRL4	protein_coding	3509	4.31219	4.2824	7.65879e-19	6.73552e-16
ENSG00000165617	DACT1	protein_coding	4490	-1.43475	4.27939	0.00311632	0.0223726
ENSG00000154736	ADAMTS5	protein_coding	9056	-2.04548	4.27643	6.07839e-07	2.15985e-05
ENSG00000099194	SCD	protein_coding	5362	2.22779	4.27598	7.97061e-06	0.000191001
ENSG00000111799	COL12A1	protein_coding	12476	1.86059	4.27351	0.00288318	0.0211037
ENSG00000137868	STRA6	protein_coding	7690	5.94522	4.27193	2.58369e-16	9.81494e-14
ENSG00000171346	KRT15	protein_coding	7069	6.17959	4.25534	1.37725e-10	1.51402e-08
ENSG00000116661	FBXO2	protein_coding	2333	1.18274	4.25304	0.000978914	0.00931213
ENSG00000136231	IGF2BP3	protein_coding	8511	-4.05836	4.24955	0.00015818	0.00219939
ENSG00000162241	SLC25A45	protein_coding	7855	-1.27283	4.24776	1.87814e-05	0.000386823
ENSG00000157502	MUM1L1	protein_coding	4343	-2.50738	4.24502	0.000134882	0.00192725
ENSG00000166206	GABRB3	protein_coding	8993	-3.20971	4.22837	5.43906e-07	1.96443e-05
ENSG00000111181	SLC6A12	protein_coding	5683	1.4618	4.2282	0.000134225	0.00192135
ENSG00000170153	RNF150	protein_coding	11007	-2.09711	4.21017	2.80341e-06	8.08346e-05
ENSG00000185532	PRKG1	protein_coding	7674	-2.23491	4.203	2.18357e-07	9.12276e-06
ENSG00000177133	LINC00982	antisense	5600	-2.31245	4.19549	4.43622e-06	0.000116461
ENSG00000137672	TRPC6	protein_coding	5537	-1.23079	4.19545	0.000624195	0.00653947
ENSG00000111249	CUX2	protein_coding	7648	-4.40934	4.19214	0.00266695	0.019902
ENSG00000132718	SYT11	protein_coding	5240	1.7822	4.18576	0.000366988	0.00427763
ENSG00000183682	BMP8A	protein_coding	1692	-3.21476	4.18551	0.0036715	0.0253745
ENSG00000011422	PLAUR	protein_coding	4457	2.87713	4.18263	9.38638e-13	1.71976e-10
ENSG00000228594	C1orf233	protein_coding	2085	-1.03749	4.18149	0.00128196	0.0114227
ENSG00000167434	CA4	protein_coding	2424	-3.13538	4.17676	1.33938e-06	4.19935e-05
ENSG00000105270	CLIP3	protein_coding	3772	2.1689	4.16172	1.90461e-09	1.46289e-07
ENSG00000184905	TCEAL2	protein_coding	1666	-2.45028	4.1602	0.000297398	0.00361502
ENSG00000173267	SNCG	protein_coding	1247	2.7281	4.15695	7.06114e-06	0.000172978
ENSG00000165061	ZMAT4	protein_coding	3691	-2.83271	4.14594	0.00830745	0.0467733
ENSG00000135069	PSAT1	protein_coding	2188	-1.67128	4.14231	0.00238219	0.0182017
ENSG00000146733	PSPH	protein_coding	2762	-1.11766	4.13956	0.000146809	0.00205755
ENSG00000148426	PROSER2	protein_coding	3663	1.6318	4.13537	1.21337e-08	7.59498e-07
ENSG00000115363	EVA1A	protein_coding	2744	4.34059	4.13394	9.71804e-17	4.38284e-14
ENSG00000198300	PEG3	protein_coding	9284	-1.28657	4.12652	6.89862e-05	0.00112769
ENSG00000196659	TTC30B	protein_coding	4017	-1.09111	4.12248	4.43461e-07	1.64651e-05
ENSG00000135547	HEY2	protein_coding	2741	1.28136	4.12183	0.00538931	0.0340246
ENSG00000074219	TEAD2	protein_coding	2980	1.15819	4.11872	4.43355e-05	0.000784953
ENSG00000165810	BTNL9	protein_coding	5565	-1.36325	4.11626	0.00493307	0.0318765
ENSG00000227184	EPPK1	protein_coding	7997	3.05663	4.11011	6.7197e-13	1.27089e-10
ENSG00000188215	DCUN1D3	protein_coding	6248	1.06151	4.10788	3.43379e-07	1.32937e-05
ENSG00000162722	TRIM58	protein_coding	3225	-1.95962	4.10688	0.000158893	0.00220441
ENSG00000166016	ABTB2	protein_coding	4973	2.55245	4.10487	1.61167e-09	1.26139e-07
ENSG00000109182	CWH43	protein_coding	3138	-3.28902	4.10271	0.000148282	0.00207489
ENSG00000139626	ITGB7	protein_coding	4481	2.29287	4.0982	0.000233676	0.00300009
ENSG00000204544	MUC21	protein_coding	3793	6.52275	4.097	5.59965e-08	2.83024e-06
ENSG00000164850	GPER1	protein_coding	3149	-1.78418	4.09087	1.0408e-05	0.000238677
ENSG00000107864	CPEB3	protein_coding	7895	-1.03316	4.08124	8.47109e-06	0.000200536
ENSG00000147642	SYBU	protein_coding	7024	-1.60049	4.07819	7.88161e-07	2.68143e-05
ENSG00000232442	CTD-3184A7.4	antisense	801	-1.71963	4.0772	1.77869e-06	5.39404e-05
ENSG00000131400	NAPSA	protein_coding	3581	3.92426	4.0764	3.03118e-08	1.63558e-06
ENSG00000119922	IFIT2	protein_coding	3489	1.12717	4.06906	6.63022e-06	0.000164021
ENSG00000162444	RBP7	protein_coding	861	-1.283	4.06743	0.000224176	0.00290785
ENSG00000152128	TMEM163	protein_coding	6804	3.56721	4.06572	2.50092e-07	1.0159e-05
ENSG00000163328	GPR155	protein_coding	7102	-1.42155	4.05453	0.00144232	0.0124595
ENSG00000176945	MUC20	protein_coding	8086	1.75884	4.05367	3.8468e-06	0.000104094
ENSG00000078401	EDN1	protein_coding	2033	3.09069	4.04956	8.67094e-05	0.00136051
ENSG00000005243	COPZ2	protein_coding	1847	-1.17011	4.04761	0.00141874	0.0122807
ENSG00000081041	CXCL2	protein_coding	1500	3.50017	4.03946	2.07558e-08	1.2009e-06
ENSG00000161896	IP6K3	protein_coding	2822	-1.93141	4.03804	0.000389459	0.0044905
ENSG00000007516	BAIAP3	protein_coding	6143	3.55749	4.03275	1.97559e-12	3.21747e-10
ENSG00000166816	LDHD	protein_coding	2359	-2.21347	4.02991	1.61358e-09	1.26139e-07
ENSG00000110400	PVRL1	protein_coding	7701	2.20656	4.02449	3.51802e-06	9.65343e-05
ENSG00000100302	RASD2	protein_coding	3412	3.33572	4.01995	1.16505e-14	3.35935e-12
ENSG00000116985	BMP8B	protein_coding	5143	-1.52338	4.01688	7.81954e-06	0.000188667
ENSG00000204472	AIF1	protein_coding	1276	1.41462	4.01373	0.00271092	0.0201787
ENSG00000101098	RIMS4	protein_coding	5206	-2.21045	4.01346	0.000818264	0.00810386
ENSG00000166927	MS4A7	protein_coding	4348	1.0738	4.00651	0.00587962	0.0362868
ENSG00000196639	HRH1	protein_coding	5546	2.67501	4.00611	1.72666e-07	7.47281e-06
ENSG00000176170	SPHK1	protein_coding	4416	1.5548	4.00588	4.42412e-06	0.000116317
ENSG00000168772	CXXC4	protein_coding	5819	-2.30194	4.00457	3.80005e-06	0.000102988
ENSG00000150672	DLG2	protein_coding	16089	-2.79237	4.00108	7.77168e-07	2.64915e-05
ENSG00000068078	FGFR3	protein_coding	4834	1.73214	3.9993	0.000134822	0.00192725
ENSG00000181634	TNFSF15	protein_coding	7889	1.2067	3.99898	0.00392265	0.0267217
ENSG00000072315	TRPC5	protein_coding	5839	3.9071	3.99341	0.00209065	0.0164426
ENSG00000243836	WDR86-AS1	processed_transcript	1354	1.74104	3.99217	0.000772156	0.00775197
ENSG00000140678	ITGAX	protein_coding	6533	1.65126	3.9908	0.00231884	0.0178029
ENSG00000073756	PTGS2	protein_coding	5269	3.40583	3.98918	5.97254e-10	5.55825e-08
ENSG00000128422	KRT17	protein_coding	2537	4.32348	3.98152	0.00189557	0.0152871
ENSG00000108691	CCL2	protein_coding	1137	2.05718	3.98013	0.00190638	0.0153537
ENSG00000129911	KLF16	protein_coding	2954	1.1711	3.96993	1.2818e-08	7.91075e-07
ENSG00000105664	COMP	protein_coding	3100	4.2628	3.96835	2.79428e-05	0.000540095
ENSG00000080823	MOK	protein_coding	10996	-1.01278	3.95796	2.28158e-05	0.000458638
ENSG00000152207	CYSLTR2	protein_coding	2548	3.12535	3.95026	3.57416e-05	0.000661747
ENSG00000139193	CD27	protein_coding	1410	-2.11231	3.94758	0.00227838	0.0175688
ENSG00000102109	PCSK1N	protein_coding	1347	2.42138	3.94529	0.000531925	0.00574694
ENSG00000154229	PRKCA	protein_coding	11152	-1.31041	3.92473	0.00879346	0.0488529
ENSG00000177990	DPY19L2	protein_coding	5646	-1.74952	3.92376	1.84476e-05	0.000383087
ENSG00000225742	RP11-513G11.4	lincRNA	970	-1.54262	3.91755	0.00174219	0.0143529
ENSG00000121316	PLBD1	protein_coding	2841	1.38707	3.91136	7.96272e-05	0.00127296
ENSG00000174607	UGT8	protein_coding	4699	-2.21146	3.91128	1.12866e-07	5.18729e-06
ENSG00000133169	BEX1	protein_coding	864	-1.71464	3.90794	0.00140399	0.0121829
ENSG00000117707	PROX1	protein_coding	8699	-1.32468	3.90585	0.00433094	0.0288003
ENSG00000171368	TPPP	protein_coding	5116	-2.26834	3.90535	2.08923e-06	6.24958e-05
ENSG00000186340	THBS2	protein_coding	6397	2.21315	3.8954	0.00509782	0.0326651
ENSG00000163472	TMEM79	protein_coding	3067	2.05527	3.8862	1.20154e-11	1.63829e-09
ENSG00000129596	CDO1	protein_coding	2189	3.54387	3.88434	2.06132e-07	8.71552e-06
ENSG00000162951	LRRTM1	protein_coding	5037	-6.24658	3.87741	1.29775e-08	7.95336e-07
ENSG00000176973	FAM89B	protein_coding	1458	1.00059	3.87306	3.46411e-05	0.000645447
ENSG00000229457	AC006227.1	lincRNA	1196	-4.68614	3.87297	1.38397e-09	1.10148e-07
ENSG00000134873	CLDN10	protein_coding	3380	7.56187	3.86119	2.07903e-16	8.31091e-14
ENSG00000064225	ST3GAL6	protein_coding	6288	-1.69379	3.86073	0.000970224	0.00924947
ENSG00000198270	TMEM116	protein_coding	5393	-1.20065	3.85488	9.46798e-05	0.00147113
ENSG00000132965	ALOX5AP	protein_coding	1344	1.81757	3.85472	0.000375188	0.00435015
ENSG00000236155	RP11-231P20.2	pseudogene	3191	-1.02975	3.8509	0.00269352	0.0200577
ENSG00000136689	IL1RN	protein_coding	3256	2.28106	3.84493	7.90647e-06	0.000189982
ENSG00000167600	CYP2S1	protein_coding	2874	4.48192	3.84353	1.40448e-18	1.07406e-15
ENSG00000187824	TMEM220	protein_coding	3508	-1.69257	3.83351	5.28374e-05	0.000908462
ENSG00000169435	RASSF6	protein_coding	6632	-3.6205	3.83334	4.05835e-06	0.000108484
ENSG00000146267	FAXC	protein_coding	11662	2.72448	3.83248	1.29481e-09	1.03993e-07
ENSG00000135373	EHF	protein_coding	4386	2.14992	3.83095	1.18208e-05	0.000264861
ENSG00000175745	NR2F1	protein_coding	4201	1.47849	3.82387	0.00158147	0.0134015
ENSG00000155659	VSIG4	protein_coding	2192	1.40304	3.81813	0.000492945	0.00542913
ENSG00000102034	ELF4	protein_coding	4316	1.47931	3.81111	3.02863e-06	8.56441e-05
ENSG00000066336	SPI1	protein_coding	2069	1.26108	3.8105	0.00878437	0.0488332
ENSG00000245571	AP001258.4	lincRNA	2645	1.39003	3.80567	1.82632e-07	7.87331e-06
ENSG00000058335	RASGRF1	protein_coding	8683	5.8673	3.80097	7.67244e-14	1.87431e-11
ENSG00000140285	FGF7	protein_coding	6657	-2.98743	3.80088	0.0054229	0.0341754
ENSG00000112902	SEMA5A	protein_coding	12097	1.17291	3.80075	0.00102337	0.00964632
ENSG00000237463	RP11-280O1.2	antisense	4036	5.84568	3.78327	4.00974e-10	3.89654e-08
ENSG00000175505	CLCF1	protein_coding	1986	1.40773	3.77941	0.000628738	0.00655985
ENSG00000097021	ACOT7	protein_coding	4892	1.24217	3.77628	4.62761e-08	2.38695e-06
ENSG00000186472	PCLO	protein_coding	22870	-1.24554	3.76971	0.000129408	0.0018741
ENSG00000166401	SERPINB8	protein_coding	4375	1.17332	3.76577	6.80256e-06	0.000167248
ENSG00000106538	RARRES2	protein_coding	1919	2.02785	3.76299	0.00188709	0.0152327
ENSG00000163220	S100A9	protein_coding	577	2.46076	3.76137	1.66865e-05	0.000353613
ENSG00000117069	ST6GALNAC5	protein_coding	4263	5.33411	3.76132	3.13378e-10	3.11413e-08
ENSG00000019169	MARCO	protein_coding	2079	4.77992	3.76057	1.80886e-09	1.39544e-07
ENSG00000168490	PHYHIP	protein_coding	4165	1.88195	3.7525	0.00161449	0.0135872
ENSG00000005059	CCDC109B	protein_coding	3558	1.48497	3.74855	0.00158176	0.0134015
ENSG00000005001	PRSS22	protein_coding	2387	1.55158	3.74826	7.79178e-06	0.000188255
ENSG00000138606	SHF	protein_coding	4894	1.19055	3.74412	0.000152282	0.00212074
ENSG00000118473	SGIP1	protein_coding	10493	-2.70723	3.74185	5.51799e-06	0.000140457
ENSG00000180769	WDFY3-AS2	processed_transcript	6434	-1.14267	3.73793	2.19994e-05	0.000444257
ENSG00000105711	SCN1B	protein_coding	4625	2.03828	3.73412	7.13429e-11	8.14838e-09
ENSG00000092445	TYRO3	protein_coding	6697	1.57056	3.73222	0.000240522	0.00306784
ENSG00000116701	NCF2	protein_coding	2928	1.84591	3.7257	0.000342632	0.00403384
ENSG00000186212	SOWAHB	protein_coding	2921	1.16193	3.72126	0.00073445	0.0074371
ENSG00000102924	CBLN1	protein_coding	2594	4.46678	3.71783	2.19764e-08	1.25501e-06
ENSG00000259052	AL157871.2	sense_overlapping	206	-2.03788	3.71663	6.84446e-05	0.00112016
ENSG00000139173	TMEM117	protein_coding	3440	1.1437	3.71645	2.66711e-07	1.07843e-05
ENSG00000124920	MYRF	protein_coding	10813	4.23589	3.71616	1.10146e-09	9.22548e-08
ENSG00000137501	SYTL2	protein_coding	11248	1.47615	3.7073	0.000169048	0.00231573
ENSG00000145087	STXBP5L	protein_coding	11085	-2.76445	3.70657	1.61808e-05	0.000344935
ENSG00000144366	GULP1	protein_coding	11974	1.54798	3.70523	0.00610245	0.0372178
ENSG00000012048	BRCA1	protein_coding	8278	-1.1159	3.70128	0.000133454	0.00191462
ENSG00000112559	MDFI	protein_coding	2523	2.94256	3.6989	6.22894e-10	5.73617e-08
ENSG00000232629	HLA-DQB2	protein_coding	2028	2.46059	3.69809	0.000305262	0.00368262
ENSG00000205420	KRT6A	protein_coding	2928	5.72428	3.69725	9.54956e-05	0.00148119
ENSG00000140284	SLC27A2	protein_coding	2802	1.16529	3.6949	0.00434446	0.0288793
ENSG00000184908	CLCNKB	protein_coding	2898	-2.44951	3.69264	1.84057e-07	7.91534e-06
ENSG00000128604	IRF5	protein_coding	4375	1.21241	3.69209	3.80626e-05	0.000693765
ENSG00000134762	DSC3	protein_coding	7056	4.90554	3.69015	5.22751e-05	0.000900555
ENSG00000164932	CTHRC1	protein_coding	1776	3.92217	3.68859	2.29947e-10	2.36523e-08
ENSG00000173898	SPTBN2	protein_coding	9131	4.32264	3.68246	1.46693e-26	3.68597e-23
ENSG00000118508	RAB32	protein_coding	1217	1.08155	3.68206	0.000752542	0.00758806
ENSG00000124813	RUNX2	protein_coding	8191	3.1067	3.68159	2.02477e-08	1.17537e-06
ENSG00000149150	SLC43A1	protein_coding	3534	-1.14088	3.66298	0.008789	0.0488435
ENSG00000151948	GLT1D1	protein_coding	3474	1.25782	3.66105	0.00592714	0.0365029
ENSG00000134285	FKBP11	protein_coding	4957	-1.0923	3.66048	0.00251427	0.0189882
ENSG00000240184	PCDHGC3	protein_coding	4711	1.49841	3.66008	0.00138831	0.0120827
ENSG00000157111	TMEM171	protein_coding	1535	-1.97667	3.65878	8.85423e-06	0.00020878
ENSG00000173890	GPR160	protein_coding	4458	-1.27194	3.65617	0.000687612	0.00703618
ENSG00000151229	SLC2A13	protein_coding	10027	1.23814	3.65427	0.000167617	0.00230102
ENSG00000173715	C11orf80	protein_coding	3953	1.60183	3.649	1.72917e-07	7.47281e-06
ENSG00000185760	KCNQ5	protein_coding	7600	-1.19868	3.64893	0.00693376	0.0408022
ENSG00000128342	LIF	protein_coding	3969	1.53435	3.64622	0.000491297	0.00541782
ENSG00000164199	GPR98	protein_coding	23499	-3.45226	3.64144	1.99875e-14	5.49313e-12
ENSG00000183117	CSMD1	protein_coding	18700	-3.9355	3.63598	6.96953e-05	0.00113717
ENSG00000206530	WDR52	protein_coding	12160	-1.0721	3.62442	0.0075084	0.0434282
ENSG00000143850	PLEKHA6	protein_coding	7820	4.06508	3.62158	2.14034e-14	5.79176e-12
ENSG00000169429	IL8	protein_coding	2274	3.69634	3.62124	1.33764e-06	4.19935e-05
ENSG00000138670	RASGEF1B	protein_coding	9765	1.80814	3.62047	2.10238e-08	1.20845e-06
ENSG00000138685	FGF2	protein_coding	6775	1.38079	3.60833	1.09219e-05	0.000248199
ENSG00000143028	SYPL2	protein_coding	4033	-1.06104	3.60409	0.00396621	0.0269143
ENSG00000127863	TNFRSF19	protein_coding	5102	-1.82986	3.60221	0.00277813	0.0205313
ENSG00000178531	CTXN1	protein_coding	1272	2.94481	3.60078	7.56075e-10	6.75056e-08
ENSG00000130222	GADD45G	protein_coding	1322	-1.16638	3.58988	0.00313088	0.0224588
ENSG00000145014	TMEM44	protein_coding	4561	1.12463	3.58564	4.00001e-06	0.000107414
ENSG00000204632	HLA-G	protein_coding	1763	5.71561	3.57778	1.12099e-08	7.0925e-07
ENSG00000186510	CLCNKA	protein_coding	3476	-4.24613	3.5718	9.81087e-10	8.45899e-08
ENSG00000102802	MEDAG	protein_coding	2374	2.27039	3.56802	8.59426e-07	2.89033e-05
ENSG00000169403	PTAFR	protein_coding	4706	1.64515	3.56687	0.00079835	0.0079514
ENSG00000064270	ATP2C2	protein_coding	6693	-2.94973	3.55317	2.4847e-08	1.3696e-06
ENSG00000147689	FAM83A	protein_coding	6312	5.07629	3.53477	7.33048e-07	2.53312e-05
ENSG00000181649	PHLDA2	protein_coding	955	1.85265	3.53358	0.00218854	0.0170116
ENSG00000260992	DOCK9-AS2	antisense	807	1.52782	3.5289	3.55665e-05	0.000659894
ENSG00000154429	CCSAP	protein_coding	6257	1.0086	3.52763	0.000116869	0.00173762
ENSG00000254343	RP11-760H22.2	lincRNA	752	-1.36744	3.52632	0.00218872	0.0170116
ENSG00000186352	ANKRD37	protein_coding	2580	-1.59666	3.52364	0.00210194	0.0164976
ENSG00000175471	MCTP1	protein_coding	12089	1.81196	3.51847	0.000959674	0.00916877
ENSG00000164078	MST1R	protein_coding	5245	1.9303	3.51611	2.09667e-05	0.00042634
ENSG00000235997	AC109642.1	lincRNA	2952	-1.69132	3.51607	3.3513e-06	9.31218e-05
ENSG00000204866	IGFL2	protein_coding	2426	7.48296	3.50944	8.69985e-12	1.23405e-09
ENSG00000105088	OLFM2	protein_coding	2500	-1.81233	3.50875	0.000299126	0.003626
ENSG00000014914	MTMR11	protein_coding	4591	1.82017	3.50699	4.07793e-06	0.000108677
ENSG00000013619	MAMLD1	protein_coding	5958	2.28249	3.50654	1.03683e-05	0.000238078
ENSG00000110852	CLEC2B	protein_coding	2638	1.10394	3.50646	0.00506543	0.0325167
ENSG00000102349	KLF8	protein_coding	9022	1.16638	3.4961	9.74724e-06	0.000227078
ENSG00000237187	NR2F1-AS1	processed_transcript	7720	3.52429	3.48803	1.87343e-18	1.22044e-15
ENSG00000173559	NABP1	protein_coding	13806	1.64745	3.48734	0.000407375	0.00464198
ENSG00000144730	IL17RD	protein_coding	9576	3.03815	3.4853	1.79818e-15	5.75059e-13
ENSG00000165959	CLMN	protein_coding	15701	-1.11491	3.47986	0.00411663	0.027647
ENSG00000175097	RAG2	protein_coding	3502	-3.60682	3.47948	0.00592	0.0364973
ENSG00000100092	SH3BP1	protein_coding	6268	1.13657	3.47438	0.00149781	0.012849
ENSG00000053747	LAMA3	protein_coding	13522	3.37967	3.47409	4.96568e-05	0.000862205
ENSG00000169896	ITGAM	protein_coding	5665	1.69204	3.4727	0.000462729	0.00515449
ENSG00000171860	C3AR1	protein_coding	2145	1.21817	3.46919	0.00527837	0.0334912
ENSG00000115977	AAK1	protein_coding	14926	-1.05386	3.46699	0.000184719	0.00248967
ENSG00000222041	LINC00152	lincRNA	3125	1.33744	3.46091	0.000330138	0.00393681
ENSG00000159239	C2orf81	protein_coding	2994	1.39788	3.46074	4.14749e-05	0.000747279
ENSG00000196482	ESRRG	protein_coding	10880	-1.46187	3.45587	0.000123963	0.0018185
ENSG00000125869	LAMP5	protein_coding	2042	3.63272	3.45335	0.000132731	0.00190736
ENSG00000154655	L3MBTL4	protein_coding	7959	-1.24225	3.45211	0.0017434	0.0143562
ENSG00000117122	MFAP2	protein_coding	2915	1.84429	3.44499	0.00068303	0.00700106
ENSG00000188910	GJB3	protein_coding	2387	3.71718	3.44142	2.39169e-05	0.000477497
ENSG00000198542	ITGBL1	protein_coding	3990	2.74971	3.43923	0.000730941	0.00741438
ENSG00000128573	FOXP2	protein_coding	15782	-2.29917	3.43315	0.000234825	0.00301265
ENSG00000166669	ATF7IP2	protein_coding	6391	-1.06779	3.43146	0.00127117	0.0113591
ENSG00000171236	LRG1	protein_coding	3133	3.03811	3.42985	1.18782e-06	3.84056e-05
ENSG00000183248	CTD-3193O13.9	protein_coding	4520	1.5324	3.42861	0.00275352	0.0204181
ENSG00000162433	AK4	protein_coding	7578	1.65079	3.4271	1.21183e-05	0.000271182
ENSG00000187474	FPR3	protein_coding	2772	1.6051	3.41867	0.00368029	0.0254244
ENSG00000150782	IL18	protein_coding	2628	2.19781	3.41865	0.000161966	0.00223613
ENSG00000135423	GLS2	protein_coding	4062	1.11605	3.41774	0.00420238	0.0280942
ENSG00000141639	MAPK4	protein_coding	7601	-2.82945	3.41451	0.000403018	0.00461503
ENSG00000179862	CITED4	protein_coding	1290	1.09979	3.413	6.76765e-05	0.00111457
ENSG00000255198	SNHG9	lincRNA	551	-1.2559	3.40003	0.000343831	0.00404525
ENSG00000147883	CDKN2B	protein_coding	4058	2.02921	3.39979	8.26873e-05	0.00131144
ENSG00000171612	SLC25A33	protein_coding	3854	-1.06916	3.3825	0.000136778	0.00194486
ENSG00000103490	PYCARD	protein_coding	1661	1.10304	3.37147	0.00158952	0.0134543
ENSG00000134070	IRAK2	protein_coding	3483	1.5809	3.37065	3.06516e-06	8.63992e-05
ENSG00000105369	CD79A	protein_coding	1503	-3.86754	3.35932	0.00332054	0.0235314
ENSG00000189057	FAM111B	protein_coding	3857	1.82654	3.35049	0.00327793	0.0232952
ENSG00000008277	ADAM22	protein_coding	12217	-2.59654	3.34859	3.29081e-09	2.37222e-07
ENSG00000150625	GPM6A	protein_coding	7040	-2.6595	3.34731	6.39598e-07	2.25902e-05
ENSG00000129038	LOXL1	protein_coding	3637	1.51193	3.33506	0.000173596	0.00236833
ENSG00000166825	ANPEP	protein_coding	4871	2.29252	3.3338	0.000104953	0.00159372
ENSG00000104689	TNFRSF10A	protein_coding	2951	1.10323	3.32934	0.000118297	0.0017544
ENSG00000164128	NPY1R	protein_coding	4180	1.87171	3.32831	0.00188345	0.0152112
ENSG00000198673	FAM19A2	protein_coding	9255	-1.82036	3.32679	0.00769132	0.0441523
ENSG00000168702	LRP1B	protein_coding	17040	-3.43286	3.32519	0.00053741	0.00580264
ENSG00000198910	L1CAM	protein_coding	7443	4.30127	3.32269	4.68061e-05	0.000822449
ENSG00000214595	EML6	protein_coding	14422	-1.74726	3.30916	6.89762e-07	2.41197e-05
ENSG00000147576	ADHFE1	protein_coding	3753	-1.14111	3.30834	0.00304219	0.0219598
ENSG00000124743	KLHL31	protein_coding	5743	-2.22198	3.30526	0.00523624	0.0333022
ENSG00000244968	LIFR-AS1	antisense	5098	-1.81162	3.30399	1.29796e-05	0.000287215
ENSG00000101282	RSPO4	protein_coding	2710	3.45762	3.29979	2.2345e-07	9.22597e-06
ENSG00000104953	TLE6	protein_coding	3647	-1.08082	3.29949	0.000599321	0.0063274
ENSG00000167216	KATNAL2	protein_coding	3827	-1.55026	3.29937	4.93195e-05	0.000858892
ENSG00000149403	GRIK4	protein_coding	7421	-1.93243	3.29822	0.00654125	0.0391207
ENSG00000170561	IRX2	protein_coding	3581	2.28895	3.288	0.000505406	0.00554214
ENSG00000108375	RNF43	protein_coding	7505	1.0692	3.2857	0.00185094	0.0150236
ENSG00000178222	RNF212	protein_coding	5000	-1.4728	3.27567	0.00435863	0.0289516
ENSG00000088756	ARHGAP28	protein_coding	11910	-1.47081	3.27254	0.0051972	0.0330849
ENSG00000165996	PTPLA	protein_coding	2175	1.02166	3.27214	0.00822101	0.0463608
ENSG00000146592	CREB5	protein_coding	11674	2.86084	3.27118	1.07407e-14	3.17105e-12
ENSG00000009950	MLXIPL	protein_coding	4815	1.96662	3.26667	0.00119349	0.0108464
ENSG00000085552	IGSF9	protein_coding	6620	2.503	3.25215	4.93815e-09	3.41957e-07
ENSG00000163040	CCDC74A	protein_coding	4261	1.17752	3.2487	0.000120905	0.00178511
ENSG00000111644	ACRBP	protein_coding	2843	-1.09742	3.24416	0.0072654	0.0424133
ENSG00000164855	TMEM184A	protein_coding	7805	2.97481	3.22375	2.71732e-11	3.38971e-09
ENSG00000100379	KCTD17	protein_coding	2783	1.55388	3.22176	3.02163e-06	8.55837e-05
ENSG00000163207	IVL	protein_coding	2153	9.58309	3.204	1.2001e-14	3.40462e-12
ENSG00000153563	CD8A	protein_coding	3638	-1.41097	3.20102	0.00515853	0.0329102
ENSG00000133661	SFTPD	protein_coding	1321	-1.41884	3.19968	1.12818e-05	0.000253795
ENSG00000122641	INHBA	protein_coding	7532	1.86232	3.18623	0.00169532	0.0140747
ENSG00000073282	TP63	protein_coding	7454	3.90787	3.17938	4.4906e-07	1.65241e-05
ENSG00000163884	KLF15	protein_coding	2848	-1.53249	3.17822	6.03954e-05	0.00101364
ENSG00000163563	MNDA	protein_coding	2059	1.48815	3.17084	0.00456424	0.0300563
ENSG00000137809	ITGA11	protein_coding	5685	3.36192	3.16663	1.05514e-05	0.000241556
ENSG00000126752	SSX1	protein_coding	1298	2.04638	3.1655	0.00785979	0.0448326
ENSG00000061337	LZTS1	protein_coding	5706	2.33224	3.16402	4.2406e-06	0.000112841
ENSG00000100253	MIOX	protein_coding	1796	-2.03353	3.1597	0.0013527	0.0118963
ENSG00000115896	PLCL1	protein_coding	7925	-1.20019	3.15583	0.00195182	0.0155906
ENSG00000095970	TREM2	protein_coding	1095	1.97591	3.15425	2.51313e-05	0.000494446
ENSG00000138829	FBN2	protein_coding	13196	3.03909	3.15268	0.000176216	0.00238972
ENSG00000133116	KL	protein_coding	5301	1.38023	3.1459	0.000246934	0.00313597
ENSG00000167741	GGT6	protein_coding	3161	3.05696	3.14125	0.000982883	0.00933929
ENSG00000114805	PLCH1	protein_coding	7173	-2.07645	3.13696	9.96306e-05	0.00153554
ENSG00000196420	S100A5	protein_coding	784	1.66647	3.13153	0.0081889	0.0462242
ENSG00000137709	POU2F3	protein_coding	6645	1.47861	3.1308	0.00310857	0.0223352
ENSG00000105792	C7orf63	protein_coding	9139	-1.11106	3.12958	0.000368178	0.00428582
ENSG00000183386	FHL3	protein_coding	2004	1.24567	3.12568	1.26249e-05	0.000281089
ENSG00000164638	SLC29A4	protein_coding	5811	-1.61261	3.12532	0.0010656	0.00993788
ENSG00000099812	MISP	protein_coding	2872	3.76708	3.12289	2.86406e-07	1.14231e-05
ENSG00000153162	BMP6	protein_coding	2780	1.96852	3.11158	0.00538584	0.0340149
ENSG00000163817	SLC6A20	protein_coding	6651	6.03549	3.11007	6.56698e-08	3.27214e-06
ENSG00000162552	WNT4	protein_coding	4527	-1.76574	3.10704	0.00363709	0.0252458
ENSG00000114270	COL7A1	protein_coding	11071	2.98028	3.09564	1.10783e-06	3.60846e-05
ENSG00000251615	RP11-774O3.3	lincRNA	3249	-1.17629	3.09443	0.000717748	0.00729317
ENSG00000206190	ATP10A	protein_coding	8406	1.77578	3.09115	6.555e-05	0.00108565
ENSG00000187653	TMSB4XP8	pseudogene	565	1.63111	3.08768	0.000128905	0.00187226
ENSG00000120457	KCNJ5	protein_coding	6109	2.11815	3.08392	1.27312e-06	4.04934e-05
ENSG00000173391	OLR1	protein_coding	3055	2.28525	3.08065	8.59481e-05	0.00135461
ENSG00000072133	RPS6KA6	protein_coding	2890	-1.36535	3.06316	0.00121136	0.0109602
ENSG00000147912	FBXO10	protein_coding	6059	-1.23851	3.0629	6.73463e-05	0.00111017
ENSG00000176387	HSD11B2	protein_coding	2674	-1.92437	3.06263	0.000154317	0.00214737
ENSG00000177640	CASC2	antisense	8899	-1.22804	3.05623	0.000192906	0.00257048
ENSG00000260057	RP11-7O14.1	lincRNA	956	-1.69813	3.04446	0.00576254	0.0357498
ENSG00000204839	MROH6	protein_coding	4408	2.31654	3.0404	2.22753e-07	9.22597e-06
ENSG00000196549	MME	protein_coding	9566	2.30549	3.03799	0.00548868	0.034491
ENSG00000179241	LDLRAD3	protein_coding	4575	1.33605	3.03735	2.11848e-05	0.00042978
ENSG00000198626	RYR2	protein_coding	17799	-2.68662	3.03166	1.54375e-05	0.000331135
ENSG00000134258	VTCN1	protein_coding	3001	5.91103	3.02569	3.71e-05	0.000681551
ENSG00000170390	DCLK2	protein_coding	4593	-1.02067	3.02126	0.000416094	0.00471564
ENSG00000128266	GNAZ	protein_coding	3847	1.21129	3.02076	0.00130001	0.0115426
ENSG00000110079	MS4A4A	protein_coding	2508	1.43308	3.01893	0.00188356	0.0152112
ENSG00000101695	RNF125	protein_coding	6508	1.03913	3.01645	0.000653606	0.00677846
ENSG00000114279	FGF12	protein_coding	7355	-2.25807	3.01563	0.000105288	0.00159372
ENSG00000167617	CDC42EP5	protein_coding	903	2.53403	3.00976	2.67605e-11	3.38626e-09
ENSG00000105696	TMEM59L	protein_coding	2626	4.15517	3.0083	1.80592e-05	0.000376801
ENSG00000171714	ANO5	protein_coding	6900	-1.66102	3.0073	0.000392433	0.0045144
ENSG00000136895	GARNL3	protein_coding	9731	-1.01045	3.00024	0.000668354	0.00689671
ENSG00000130701	RBBP8NL	protein_coding	2793	-1.66014	2.99918	1.12953e-07	5.18729e-06
ENSG00000140876	NUDT7	protein_coding	1502	-1.0012	2.99176	0.00114257	0.0104944
ENSG00000186838	SELV	protein_coding	1731	-2.96545	2.9916	0.00129976	0.0115426
ENSG00000105492	SIGLEC6	protein_coding	2573	6.01289	2.9873	2.29408e-06	6.81597e-05
ENSG00000253368	TRNP1	protein_coding	1976	1.17517	2.9843	0.00231863	0.0178029
ENSG00000189377	CXCL17	protein_coding	1189	4.10262	2.98309	3.02219e-07	1.19994e-05
ENSG00000110076	NRXN2	protein_coding	10580	-2.40273	2.98273	1.41889e-06	4.40109e-05
ENSG00000115604	IL18R1	protein_coding	4336	2.46656	2.98192	0.000225452	0.00292009
ENSG00000111863	ADTRP	protein_coding	4150	2.84945	2.98101	1.12921e-06	3.6713e-05
ENSG00000108018	SORCS1	protein_coding	9961	-2.23093	2.98029	0.00396468	0.0269143
ENSG00000176971	FIBIN	protein_coding	3003	-2.25332	2.97813	0.00507056	0.0325378
ENSG00000236699	ARHGEF38	protein_coding	7579	3.19003	2.96899	3.34658e-05	0.000628208
ENSG00000197165	SULT1A2	protein_coding	2275	-1.39396	2.9688	0.000815727	0.00808784
ENSG00000260997	RP4-647J21.1	sense_overlapping	1911	5.24192	2.96696	2.15515e-09	1.64099e-07
ENSG00000143502	SUSD4	protein_coding	4865	2.01471	2.96441	1.3831e-08	8.35989e-07
ENSG00000115523	GNLY	protein_coding	3051	1.67558	2.9525	0.0010723	0.00998974
ENSG00000135925	WNT10A	protein_coding	3412	4.67489	2.94799	1.5432e-09	1.22122e-07
ENSG00000059377	TBXAS1	protein_coding	6271	1.40697	2.94746	0.00138773	0.0120827
ENSG00000018280	SLC11A1	protein_coding	8676	1.53606	2.94723	5.0052e-06	0.000129086
ENSG00000123689	G0S2	protein_coding	866	2.30459	2.94704	0.00157688	0.0133796
ENSG00000142677	IL22RA1	protein_coding	2798	-1.76016	2.94527	9.96982e-05	0.00153554
ENSG00000239887	C1orf226	protein_coding	4487	1.65253	2.93769	8.66687e-05	0.00136051
ENSG00000004777	ARHGAP33	protein_coding	5260	-1.03011	2.93441	0.00801266	0.0454335
ENSG00000197959	DNM3	protein_coding	11346	1.26444	2.9337	0.00104444	0.0097977
ENSG00000118997	DNAH7	protein_coding	21324	-1.07004	2.93189	0.00281219	0.0207482
ENSG00000240875	LINC00886	lincRNA	3822	-1.2619	2.93149	0.00017495	0.00237805
ENSG00000253953	PCDHGB4	protein_coding	4578	1.3318	2.92975	0.00135641	0.0119051
ENSG00000197405	C5AR1	protein_coding	2951	1.56964	2.92929	0.000226589	0.00292834
ENSG00000163874	ZC3H12A	protein_coding	3117	1.19981	2.92257	0.000783979	0.00783591
ENSG00000166342	NETO1	protein_coding	5509	4.28635	2.91954	4.94997e-06	0.000127849
ENSG00000154269	ENPP3	protein_coding	4166	-3.57059	2.9153	4.39277e-06	0.000115665
ENSG00000235098	ANKRD65	protein_coding	2644	1.44311	2.91419	0.00273807	0.0203121
ENSG00000204482	LST1	protein_coding	2281	1.46563	2.91095	0.00487178	0.0315384
ENSG00000158270	COLEC12	protein_coding	4719	1.9386	2.90602	0.000689278	0.00704457
ENSG00000129521	EGLN3	protein_coding	7359	2.7492	2.8955	6.41902e-06	0.000159469
ENSG00000174514	MFSD4	protein_coding	5570	1.75562	2.88631	2.47416e-05	0.000490522
ENSG00000189007	ADAT2	protein_coding	7175	-1.42463	2.88549	5.04561e-05	0.000872638
ENSG00000166448	TMEM130	protein_coding	4663	3.78219	2.88201	2.14813e-08	1.23073e-06
ENSG00000159387	IRX6	protein_coding	3399	-6.36829	2.87739	2.54134e-07	1.02995e-05
ENSG00000163823	CCR1	protein_coding	2731	1.66313	2.87609	0.00123574	0.0111235
ENSG00000041353	RAB27B	protein_coding	7432	4.60011	2.87008	1.26193e-09	1.02286e-07
ENSG00000158246	FAM46B	protein_coding	2368	-1.42039	2.867	0.000205443	0.00270677
ENSG00000175920	DOK7	protein_coding	4036	3.298	2.85969	2.11986e-11	2.76195e-09
ENSG00000103888	KIAA1199	protein_coding	7621	2.24485	2.84754	0.00643238	0.0386404
ENSG00000237037	NDUFA6-AS1	processed_transcript	6653	-1.17993	2.8466	0.00159402	0.013473
ENSG00000111052	LIN7A	protein_coding	6795	-1.65102	2.84612	0.000174643	0.00237589
ENSG00000086991	NOX4	protein_coding	6327	1.65792	2.84519	0.00267407	0.0199382
ENSG00000255135	RP11-111M22.3	lincRNA	754	-1.26623	2.8438	0.00038839	0.00448254
ENSG00000136542	GALNT5	protein_coding	6818	3.9439	2.84346	1.41164e-05	0.000308571
ENSG00000214050	FBXO16	protein_coding	3972	-1.30495	2.84161	2.50485e-06	7.33074e-05
ENSG00000116983	HPCAL4	protein_coding	4856	2.18102	2.83717	0.00412186	0.0276715
ENSG00000182389	CACNB4	protein_coding	13610	-2.66955	2.83693	1.67646e-07	7.29883e-06
ENSG00000141682	PMAIP1	protein_coding	2235	1.98646	2.83573	0.00053804	0.00580588
ENSG00000092295	TGM1	protein_coding	3735	2.75088	2.82881	6.34294e-08	3.16949e-06
ENSG00000115194	SLC30A3	protein_coding	5978	4.88781	2.82686	1.46258e-05	0.000317206
ENSG00000131773	KHDRBS3	protein_coding	8645	1.02593	2.82639	0.00263663	0.0197008
ENSG00000204539	CDSN	protein_coding	2552	5.00289	2.82387	3.65108e-18	2.07157e-15
ENSG00000187583	PLEKHN1	protein_coding	2833	2.36599	2.82165	8.33557e-09	5.43016e-07
ENSG00000124493	GRM4	protein_coding	13049	4.94771	2.82154	5.24355e-07	1.90074e-05
ENSG00000185046	ANKS1B	protein_coding	11066	-2.4289	2.81672	3.25169e-08	1.73842e-06
ENSG00000254726	MEX3A	protein_coding	6124	2.42714	2.81546	6.22165e-09	4.16093e-07
ENSG00000141576	RNF157	protein_coding	7802	-1.77049	2.80687	0.00323467	0.0230529
ENSG00000183317	EPHA10	protein_coding	8151	2.25361	2.80491	0.000178013	0.00241036
ENSG00000036672	USP2	protein_coding	4538	-1.39347	2.80298	1.11417e-05	0.000251892
ENSG00000171811	TTC40	protein_coding	10561	-1.59586	2.79949	4.70365e-06	0.000122567
ENSG00000135253	KCP	processed_transcript	8326	3.03646	2.79853	1.2913e-09	1.03993e-07
ENSG00000109738	GLRB	protein_coding	3459	1.26043	2.79761	0.0053585	0.0338909
ENSG00000267268	AC007204.2	lincRNA	763	-4.29076	2.79367	5.5201e-09	3.7633e-07
ENSG00000244479	OR2A1-AS1	antisense	4659	-1.09563	2.78585	0.00338146	0.0238957
ENSG00000164099	PRSS12	protein_coding	5725	3.75545	2.78092	1.47587e-05	0.000318907
ENSG00000089356	FXYD3	protein_coding	3385	6.0706	2.77965	2.24219e-08	1.2763e-06
ENSG00000170745	KCNS3	protein_coding	3131	1.49298	2.77543	2.49496e-05	0.000493631
ENSG00000184730	APOBR	protein_coding	3792	1.75535	2.77233	0.000679062	0.00697257
ENSG00000069431	ABCC9	protein_coding	11421	-1.02587	2.76269	0.00864404	0.0481749
ENSG00000163362	C1orf106	protein_coding	5413	6.0115	2.75901	9.7353e-16	3.29297e-13
ENSG00000188626	GOLGA8M	protein_coding	2901	-4.0745	2.75744	2.93923e-13	6.15453e-11
ENSG00000006071	ABCC8	protein_coding	6835	-2.77617	2.75725	0.000272934	0.00339028
ENSG00000149599	DUSP15	protein_coding	3791	-1.81208	2.75299	1.21418e-06	3.89711e-05
ENSG00000153714	LURAP1L	protein_coding	2132	1.59693	2.75132	1.31072e-05	0.000289263
ENSG00000272482	RP11-474O21.5	lincRNA	345	4.4674	2.74713	2.4854e-12	3.93805e-10
ENSG00000103599	IQCH	protein_coding	7108	-1.07068	2.73683	0.00084163	0.0083072
ENSG00000171017	LRRC8E	protein_coding	4324	1.44539	2.73331	1.31659e-06	4.1511e-05
ENSG00000166292	TMEM100	protein_coding	2906	4.34357	2.73166	4.08141e-11	4.88353e-09
ENSG00000115598	IL1RL2	protein_coding	2644	1.10094	2.72855	0.00316236	0.0226109
ENSG00000088827	SIGLEC1	protein_coding	7886	1.07939	2.72691	0.00633344	0.0382157
ENSG00000118307	CASC1	protein_coding	2952	-1.27195	2.71189	0.000122535	0.00180206
ENSG00000138400	MDH1B	protein_coding	3110	-1.06633	2.70711	0.00723908	0.0422876
ENSG00000196581	AJAP1	protein_coding	12405	2.66154	2.70707	3.62128e-07	1.38768e-05
ENSG00000137142	IGFBPL1	protein_coding	1093	-2.46032	2.70308	0.00293717	0.0213678
ENSG00000173083	HPSE	protein_coding	4721	1.92591	2.69242	3.5314e-06	9.67504e-05
ENSG00000123572	NRK	protein_coding	8466	2.96529	2.69217	0.000519168	0.00565427
ENSG00000254535	PABPC4L	protein_coding	4944	1.31887	2.68944	0.000409064	0.00465396
ENSG00000116761	CTH	protein_coding	2414	-1.46985	2.68871	8.97047e-07	3.00536e-05
ENSG00000262468	RP11-95P2.1	lincRNA	2270	-1.08418	2.6821	4.86777e-05	0.000848724
ENSG00000205710	C17orf107	protein_coding	3408	1.81823	2.67429	0.000392129	0.00451385
ENSG00000223768	LINC00205	lincRNA	1391	-1.1295	2.67209	1.50153e-05	0.000323261
ENSG00000156381	ANKRD9	protein_coding	2133	-1.05609	2.66705	0.00761496	0.0439002
ENSG00000163864	NMNAT3	protein_coding	3451	-1.01912	2.66141	0.00369193	0.0254557
ENSG00000107518	ATRNL1	protein_coding	9822	-3.77823	2.65859	4.05658e-06	0.000108484
ENSG00000168453	HR	protein_coding	8784	1.57193	2.65677	0.00752622	0.0434738
ENSG00000101194	SLC17A9	protein_coding	4480	1.68762	2.64024	0.00132747	0.0117449
ENSG00000196353	CPNE4	protein_coding	6342	4.01662	2.63961	1.26225e-06	4.03668e-05
ENSG00000144681	STAC	protein_coding	4396	4.2798	2.6274	5.78598e-13	1.11835e-10
ENSG00000264868	CTB-167B5.2	lincRNA	2859	1.11503	2.62619	0.0037615	0.025834
ENSG00000111218	PRMT8	protein_coding	6644	3.34218	2.62393	0.00517972	0.0330334
ENSG00000152229	PSTPIP2	protein_coding	4120	1.78639	2.62298	6.2297e-07	2.20916e-05
ENSG00000162999	DUSP19	protein_coding	5376	-1.0368	2.62114	0.00186112	0.0150854
ENSG00000172817	CYP7B1	protein_coding	2282	-1.27629	2.60893	0.00636232	0.0383768
ENSG00000258472	RP11-192H23.4	protein_coding	6244	-1.50355	2.60676	0.00271627	0.020193
ENSG00000258227	CLEC5A	protein_coding	4129	1.96224	2.60308	0.000185198	0.00249231
ENSG00000135744	AGT	protein_coding	2291	3.14422	2.601	4.66043e-05	0.000820543
ENSG00000171877	FRMD5	protein_coding	6317	3.21305	2.6001	5.16398e-10	4.88329e-08
ENSG00000187699	C2orf88	protein_coding	5997	-1.28465	2.59714	0.000956687	0.00915018
ENSG00000172260	NEGR1	protein_coding	13406	-1.92678	2.59712	0.00182224	0.01486
ENSG00000117152	RGS4	protein_coding	4836	3.39101	2.59661	9.87782e-06	0.000228607
ENSG00000172243	CLEC7A	protein_coding	4190	1.53453	2.5923	0.00450926	0.0297388
ENSG00000238243	OR2W3	protein_coding	1818	-1.96835	2.58519	4.51406e-08	2.33523e-06
ENSG00000108932	SLC16A6	protein_coding	4056	-1.08018	2.58363	0.0036298	0.0252051
ENSG00000272323	CTD-2517O10.6	antisense	1565	-1.12423	2.58328	1.98405e-05	0.000404842
ENSG00000101198	NKAIN4	protein_coding	2668	2.12601	2.57323	0.000444875	0.00498402
ENSG00000099953	MMP11	protein_coding	5176	2.41612	2.57062	1.26096e-09	1.02286e-07
ENSG00000104941	RSPH6A	protein_coding	2547	-1.63688	2.57036	1.44576e-05	0.000315111
ENSG00000205364	MT1M	protein_coding	942	-2.83702	2.56988	5.92907e-06	0.000148981
ENSG00000229481	CTD-2554C21.3	lincRNA	2607	-1.08718	2.5627	0.00110942	0.0102649
ENSG00000249348	UGDH-AS1	antisense	2787	-1.0663	2.55966	0.000400883	0.00459657
ENSG00000187017	ESPN	protein_coding	4109	5.36591	2.55927	1.07729e-11	1.48615e-09
ENSG00000167751	KLK2	protein_coding	6394	-3.73074	2.55296	0.000465884	0.00518307
ENSG00000181143	MUC16	protein_coding	43830	3.63232	2.55198	0.000657805	0.00681397
ENSG00000198944	SOWAHA	protein_coding	3456	1.63592	2.54832	0.000129013	0.00187228
ENSG00000124602	UNC5CL	protein_coding	2986	2.77556	2.54595	1.16296e-12	2.00543e-10
ENSG00000166455	C16orf46	protein_coding	2369	-1.44813	2.54427	1.08085e-06	3.54023e-05
ENSG00000166278	C2	protein_coding	5536	1.339	2.53502	0.00685989	0.0404759
ENSG00000258727	RP11-66N24.3	antisense	3243	-1.29896	2.53143	0.00151328	0.0129524
ENSG00000182752	PAPPA	protein_coding	11573	1.80031	2.52968	0.000180877	0.00244351
ENSG00000173805	HAP1	protein_coding	6223	-2.00522	2.52322	0.00643602	0.0386445
ENSG00000239569	KMT2E-AS1	antisense	736	-1.06899	2.51793	0.00408521	0.0274989
ENSG00000140749	IGSF6	protein_coding	1781	1.96249	2.51576	0.000328587	0.00392364
ENSG00000130294	KIF1A	protein_coding	12357	-2.23935	2.51455	0.0070406	0.0413203
ENSG00000105717	PBX4	protein_coding	2548	-1.60373	2.49535	1.9531e-06	5.89246e-05
ENSG00000103647	CORO2B	protein_coding	3998	-1.24613	2.48894	0.000453142	0.00506374
ENSG00000235706	DICER1-AS1	antisense	3715	-1.3469	2.48743	0.000174261	0.00237419
ENSG00000081277	PKP1	protein_coding	6211	3.38254	2.4868	3.59053e-06	9.79129e-05
ENSG00000197748	WDR96	protein_coding	7184	-1.21075	2.48482	0.00113298	0.010428
ENSG00000260549	MT1L	pseudogene	411	-1.86834	2.48459	0.000105207	0.00159372
ENSG00000232533	AC093673.5	antisense	648	1.19754	2.48288	3.56193e-05	0.000660177
ENSG00000231924	PSG1	protein_coding	4961	4.99928	2.47936	5.06493e-06	0.000130435
ENSG00000166897	ELFN2	protein_coding	8782	7.78824	2.46792	3.11226e-25	6.84269e-22
ENSG00000118849	RARRES1	protein_coding	2236	2.44743	2.4631	0.00290888	0.0212388
ENSG00000174791	RIN1	protein_coding	5469	2.5197	2.4616	4.12531e-15	1.29572e-12
ENSG00000204540	PSORS1C1	protein_coding	5781	1.29651	2.45717	0.0020145	0.0160041
ENSG00000186007	LEMD1	protein_coding	1063	3.34757	2.45308	1.03889e-09	8.87037e-08
ENSG00000138622	HCN4	protein_coding	7228	3.09666	2.45165	2.18577e-06	6.50517e-05
ENSG00000072954	TMEM38A	protein_coding	3005	-1.79657	2.44998	1.33021e-05	0.000292464
ENSG00000085514	PILRA	protein_coding	2003	1.0796	2.43913	0.00178667	0.014637
ENSG00000087237	CETP	protein_coding	2085	-1.75693	2.43833	0.00135265	0.0118963
ENSG00000231770	TMEM44-AS1	antisense	1119	-1.24271	2.43769	9.68352e-07	3.21973e-05
ENSG00000087916	SLC6A14	protein_coding	4521	4.57001	2.43278	8.42643e-05	0.00133285
ENSG00000170381	SEMA3E	protein_coding	6748	2.43908	2.43151	9.23307e-05	0.00143845
ENSG00000198948	MFAP3L	protein_coding	8741	-1.10408	2.431	0.00162084	0.0136307
ENSG00000188517	COL25A1	protein_coding	6183	-2.96481	2.42864	7.10079e-10	6.40492e-08
ENSG00000198535	C2CD4A	protein_coding	3445	5.48495	2.42664	3.21983e-12	4.92465e-10
ENSG00000198003	CCDC151	protein_coding	2681	-1.57567	2.42609	0.00388976	0.0265182
ENSG00000132329	RAMP1	protein_coding	1234	3.66145	2.42426	5.18827e-06	0.000132833
ENSG00000046653	GPM6B	protein_coding	5675	-1.65137	2.42365	7.68552e-05	0.0012334
ENSG00000154102	C16orf74	protein_coding	2181	-2.12705	2.42304	1.00682e-07	4.70982e-06
ENSG00000067715	SYT1	protein_coding	6494	5.67499	2.42008	1.93991e-08	1.12984e-06
ENSG00000164241	C5orf63	protein_coding	7190	-1.03182	2.41947	5.03736e-05	0.000872068
ENSG00000168143	FAM83B	protein_coding	3167	-1.14064	2.41839	0.00369713	0.0254781
ENSG00000129646	QRICH2	protein_coding	5457	-1.26471	2.41729	0.00022946	0.00295785
ENSG00000263004	RP11-166P13.3	lincRNA	855	-1.11941	2.41478	5.68249e-06	0.000143399
ENSG00000185522	C11orf35	protein_coding	2934	-1.07748	2.41461	0.00112517	0.0103939
ENSG00000160883	HK3	protein_coding	3290	1.62485	2.39669	0.00319872	0.022843
ENSG00000160323	ADAMTS13	protein_coding	5695	-1.01019	2.3961	0.00191411	0.0154013
ENSG00000178445	GLDC	protein_coding	4656	-2.98321	2.38912	0.000268835	0.00334645
ENSG00000183690	EFHC2	protein_coding	3319	-1.17624	2.3889	0.00835429	0.0469468
ENSG00000273081	RP4-813F11.4	lincRNA	2240	-1.27447	2.38632	1.414e-05	0.000308571
ENSG00000167851	CD300A	protein_coding	2684	1.60232	2.38001	0.00320103	0.0228502
ENSG00000129654	FOXJ1	protein_coding	2641	-2.73825	2.37582	1.05677e-05	0.000241556
ENSG00000168491	CCDC110	protein_coding	3388	-2.03015	2.37389	1.87682e-07	8.01248e-06
ENSG00000179639	FCER1A	protein_coding	1165	2.39559	2.36629	0.000415357	0.00471033
ENSG00000260231	JHDM1D-AS1	antisense	2380	-1.4115	2.36193	2.56644e-06	7.46133e-05
ENSG00000078098	FAP	protein_coding	7003	2.46336	2.36167	7.44312e-05	0.00120096
ENSG00000259459	RP11-321G12.1	lincRNA	1058	-3.50489	2.36081	2.49174e-08	1.3696e-06
ENSG00000169903	TM4SF4	protein_coding	2140	3.95047	2.36043	4.04107e-07	1.52424e-05
ENSG00000214797	RP11-1036E20.9	lincRNA	2805	7.34603	2.36007	1.44743e-15	4.71461e-13
ENSG00000186952	TMEM232	protein_coding	10171	-1.56325	2.35976	8.40564e-06	0.000199523
ENSG00000125864	BFSP1	protein_coding	3361	-1.17088	2.35922	0.00167733	0.0139823
ENSG00000112290	WASF1	protein_coding	3260	1.08705	2.3559	0.00665001	0.0396096
ENSG00000228544	CCDC183-AS1	antisense	2386	-1.28454	2.3521	1.14071e-06	3.70182e-05
ENSG00000225492	GBP1P1	pseudogene	2352	-1.51679	2.35182	0.000118625	0.00175779
ENSG00000174899	C3orf55	protein_coding	3180	-1.62579	2.34789	0.00556816	0.0347904
ENSG00000158292	GPR153	protein_coding	4082	2.67231	2.34752	2.89973e-06	8.30673e-05
ENSG00000164089	ETNPPL	protein_coding	2950	-5.11432	2.34717	7.16828e-08	3.52187e-06
ENSG00000011426	ANLN	protein_coding	6012	1.5351	2.34606	0.0070179	0.0412262
ENSG00000138135	CH25H	protein_coding	1378	2.50141	2.34437	0.000682414	0.00699882
ENSG00000175898	CTD-2369P2.2	lincRNA	1760	1.35147	2.34343	0.000804267	0.00799675
ENSG00000150527	CTAGE5	protein_coding	6108	-1.07424	2.33862	0.00513418	0.0328024
ENSG00000146477	SLC22A3	protein_coding	5752	-1.93649	2.33718	0.00660828	0.0394411
ENSG00000267128	RNF157-AS1	antisense	2283	-1.9806	2.33026	8.12645e-09	5.31361e-07
ENSG00000254838	GVINP1	pseudogene	8438	-1.59926	2.32963	0.00812815	0.0459403
ENSG00000104059	FAM189A1	protein_coding	5545	-1.90396	2.32241	0.00502239	0.0323319
ENSG00000176697	BDNF	protein_coding	7740	1.93185	2.31743	0.00198375	0.0158098
ENSG00000198088	NUP62CL	protein_coding	1874	-1.05423	2.31726	0.000493685	0.00543053
ENSG00000141293	SKAP1	protein_coding	2648	-2.26286	2.3153	0.000861449	0.00845066
ENSG00000105371	ICAM4	protein_coding	1427	4.35502	2.31243	5.15483e-15	1.59067e-12
ENSG00000226688	ENTPD1-AS1	antisense	12528	-1.19719	2.30411	0.00171625	0.0142057
ENSG00000121769	FABP3	protein_coding	1026	1.33602	2.3025	0.00561339	0.0350244
ENSG00000181374	CCL13	protein_coding	851	4.54693	2.28621	4.07507e-13	8.14504e-11
ENSG00000116031	CD207	protein_coding	1867	3.20807	2.28208	0.000994971	0.00941903
ENSG00000101489	CELF4	protein_coding	6532	2.8872	2.28112	1.95726e-05	0.000400305
ENSG00000088002	SULT2B1	protein_coding	2822	2.16659	2.27597	6.44889e-07	2.26859e-05
ENSG00000186417	GLDN	protein_coding	7144	3.41715	2.27402	5.63259e-05	0.000959843
ENSG00000137265	IRF4	protein_coding	5898	-2.06074	2.26927	0.00208598	0.01643
ENSG00000131094	C1QL1	protein_coding	1295	3.91766	2.26779	4.68042e-14	1.21065e-11
ENSG00000085265	FCN1	protein_coding	1286	1.76319	2.25448	0.00739553	0.0429874
ENSG00000187922	LCN10	protein_coding	4263	2.24849	2.24978	0.00139781	0.0121413
ENSG00000125744	RTN2	protein_coding	3238	1.37766	2.2388	0.000407483	0.00464198
ENSG00000068976	PYGM	protein_coding	4981	-2.24978	2.23549	3.10917e-06	8.74995e-05
ENSG00000154099	DNAAF1	protein_coding	5939	-2.11362	2.23325	0.0012977	0.0115337
ENSG00000219159	AC011298.2	lincRNA	3398	-4.51676	2.23171	2.27871e-05	0.000458584
ENSG00000091844	RGS17	protein_coding	7899	-4.70186	2.22669	7.94232e-10	7.01997e-08
ENSG00000137941	TTLL7	protein_coding	10543	-1.58497	2.22434	0.0010068	0.00950033
ENSG00000197046	SIGLEC15	protein_coding	3598	4.69352	2.22335	6.12008e-11	7.12887e-09
ENSG00000203727	SAMD5	protein_coding	6320	-2.69496	2.22167	5.82882e-11	6.83488e-09
ENSG00000233369	RP11-396K3.1	pseudogene	2629	1.36437	2.21939	8.57728e-07	2.89015e-05
ENSG00000169750	RAC3	protein_coding	1527	-1.45993	2.2183	3.20601e-06	9.00808e-05
ENSG00000060558	GNA15	protein_coding	2613	2.17692	2.21768	4.61969e-06	0.000120557
ENSG00000158477	CD1A	protein_coding	2096	4.52171	2.21445	6.92263e-06	0.000169822
ENSG00000168995	SIGLEC7	protein_coding	2043	3.50436	2.21266	1.42124e-06	4.40109e-05
ENSG00000123570	RAB9B	protein_coding	3748	-1.04107	2.20059	0.00358004	0.0249483
ENSG00000143147	GPR161	protein_coding	5902	1.87305	2.19263	1.13108e-09	9.42868e-08
ENSG00000115290	GRB14	protein_coding	2969	-1.25816	2.18878	0.00018512	0.00249231
ENSG00000197421	GGT3P	pseudogene	2744	1.67677	2.18861	0.00180022	0.0147344
ENSG00000141505	ASGR1	protein_coding	3748	-1.63168	2.18717	0.00325584	0.0231475
ENSG00000182348	ZNF804B	protein_coding	4659	-3.18743	2.17925	0.00818252	0.046203
ENSG00000159231	CBR3	protein_coding	1169	2.00381	2.17664	4.20725e-05	0.000755116
ENSG00000158055	GRHL3	protein_coding	3940	2.7443	2.17182	2.05278e-06	6.15099e-05
ENSG00000170629	DPY19L2P2	pseudogene	5580	-1.94635	2.14543	2.39102e-06	7.06809e-05
ENSG00000196368	NUDT11	protein_coding	2385	3.26803	2.1442	1.47633e-07	6.54085e-06
ENSG00000171051	FPR1	protein_coding	2594	1.47962	2.13896	0.00151702	0.0129781
ENSG00000183783	KCTD8	protein_coding	2704	-2.92098	2.13375	1.1368e-07	5.20709e-06
ENSG00000233237	LINC00472	lincRNA	3443	-1.07619	2.13365	0.00764643	0.0439607
ENSG00000176406	RIMS2	protein_coding	12366	1.84312	2.12123	0.00546279	0.034362
ENSG00000179294	C17orf96	protein_coding	3227	1.97082	2.11876	5.02563e-05	0.000870895
ENSG00000142621	FHAD1	protein_coding	12805	-1.49419	2.11636	0.00137216	0.0119863
ENSG00000249592	RP11-440L14.1	antisense	1575	-1.41273	2.11612	0.000222061	0.00288893
ENSG00000163075	PCDP1	protein_coding	9655	-1.07761	2.10821	0.00650402	0.0389776
ENSG00000224020	MIR181A2HG	antisense	662	1.24142	2.10807	0.00876593	0.048777
ENSG00000128655	PDE11A	protein_coding	12498	-1.69212	2.10701	0.00119932	0.0108849
ENSG00000204860	FAM201A	antisense	3847	-1.52985	2.09987	2.25013e-05	0.000453351
ENSG00000127152	BCL11B	protein_coding	7855	-1.93167	2.0943	0.00439167	0.0291161
ENSG00000165023	DIRAS2	protein_coding	4385	-3.76814	2.09397	7.17743e-14	1.77808e-11
ENSG00000224818	RP11-134G8.8	lincRNA	598	1.19415	2.09347	0.000578931	0.00613792
ENSG00000181856	SLC2A4	protein_coding	4046	-1.9784	2.09037	6.0318e-06	0.00015113
ENSG00000118004	COLEC11	protein_coding	2588	-2.16983	2.08451	0.000152272	0.00212074
ENSG00000167755	KLK6	protein_coding	1976	8.44573	2.08367	2.54019e-21	4.06176e-18
ENSG00000261488	RP11-757F18.5	antisense	1937	-1.3386	2.08215	0.00368938	0.0254557
ENSG00000237686	RP5-1120P11.1	antisense	2296	-1.19371	2.07971	0.000905438	0.00877936
ENSG00000162814	SPATA17	protein_coding	6515	-1.31345	2.07607	0.000182055	0.00245754
ENSG00000160307	S100B	protein_coding	1448	3.44918	2.07188	8.08902e-05	0.00128875
ENSG00000054179	ENTPD2	protein_coding	2633	3.84094	2.0641	2.38744e-08	1.3331e-06
ENSG00000185774	KCNIP4	protein_coding	4112	-3.42857	2.05749	0.0009688	0.0092409
ENSG00000166546	BEAN1	protein_coding	7165	3.08786	2.04851	1.2244e-13	2.91026e-11
ENSG00000233485	RP3-467K16.2	antisense	3105	-2.67036	2.04447	0.000235145	0.00301456
ENSG00000196376	SLC35F1	protein_coding	4852	2.204	2.04152	0.00892598	0.0493863
ENSG00000215447	BX322557.10	processed_transcript	1549	-1.06367	2.03139	7.05483e-05	0.00114789
ENSG00000156097	GPR61	protein_coding	5057	-2.513	2.02326	0.00010823	0.00162844
ENSG00000165376	CLDN2	protein_coding	3410	3.46084	2.0228	6.43899e-07	2.26859e-05
ENSG00000198597	ZNF536	protein_coding	8631	-3.76058	2.01086	0.00023699	0.00303378
ENSG00000005102	MEOX1	protein_coding	2707	2.67576	2.01069	0.00643094	0.0386404
ENSG00000183856	IQGAP3	protein_coding	6742	2.34704	2.00128	1.82233e-05	0.000379775
ENSG00000205502	C2CD4B	protein_coding	1579	4.54471	2.00092	9.9008e-09	6.28683e-07
ENSG00000109771	LRP2BP	protein_coding	7361	-1.25724	1.99992	0.00136663	0.011956
ENSG00000143546	S100A8	protein_coding	1006	2.03996	1.98854	0.000263718	0.00329441
ENSG00000176244	ACBD7	protein_coding	1498	2.34886	1.9859	8.9408e-05	0.00139911
ENSG00000115556	PLCD4	protein_coding	5867	-3.60581	1.9856	2.16602e-09	1.64216e-07
ENSG00000133808	MICALCL	protein_coding	3448	2.8305	1.9833	4.43798e-08	2.30265e-06
ENSG00000152611	CAPSL	protein_coding	1135	-3.64006	1.98251	8.7125e-08	4.1644e-06
ENSG00000243232	PCDHAC2	protein_coding	5970	2.65746	1.9815	4.41643e-07	1.64578e-05
ENSG00000206538	VGLL3	protein_coding	11574	2.28909	1.97504	0.000654555	0.00678431
ENSG00000144354	CDCA7	protein_coding	3934	-1.92821	1.97265	0.0024161	0.0184048
ENSG00000138316	ADAMTS14	protein_coding	5269	4.01826	1.96947	2.7465e-11	3.40198e-09
ENSG00000134874	DZIP1	protein_coding	8469	1.43347	1.96836	0.00628408	0.0380223
ENSG00000216775	RP1-152L7.5	pseudogene	3039	-1.16979	1.96809	0.0015205	0.0129889
ENSG00000170909	OSCAR	protein_coding	2069	2.55356	1.96733	4.04696e-07	1.52424e-05
ENSG00000029153	ARNTL2	protein_coding	5002	1.84142	1.96667	0.00030442	0.00367866
ENSG00000105825	TFPI2	protein_coding	2663	3.80111	1.96343	6.05944e-05	0.00101601
ENSG00000042062	FAM65C	protein_coding	6009	-2.08953	1.96306	2.05041e-06	6.15099e-05
ENSG00000180801	ARSJ	protein_coding	5024	2.44558	1.96091	1.39788e-05	0.000306574
ENSG00000170214	ADRA1B	protein_coding	1738	1.77312	1.96091	0.000399227	0.00458057
ENSG00000261068	RP11-7K24.3	lincRNA	2022	1.09782	1.95115	0.00481765	0.0313263
ENSG00000250073	RP11-677M14.3	antisense	1538	-1.21311	1.94937	0.000395789	0.00455002
ENSG00000171631	P2RY6	protein_coding	3976	2.46435	1.94603	1.44242e-07	6.45564e-06
ENSG00000228559	RP3-340B19.3	lincRNA	595	-1.48925	1.94134	0.00012968	0.00187578
ENSG00000047597	XK	protein_coding	5206	-1.20086	1.93783	0.00258766	0.0194492
ENSG00000261409	RP6-24A23.7	sense_overlapping	4996	-3.27172	1.93748	3.20446e-07	1.26092e-05
ENSG00000264920	RP11-6N17.4	processed_transcript	4286	-1.04184	1.93675	0.00355743	0.0248498
ENSG00000103089	FA2H	protein_coding	3010	-1.65515	1.93644	0.00249387	0.0188503
ENSG00000167105	TMEM92	protein_coding	3099	7.03565	1.93587	1.91409e-28	8.41674e-25
ENSG00000166349	RAG1	protein_coding	7815	-1.79225	1.93237	0.000340327	0.00401729
ENSG00000135437	RDH5	protein_coding	2983	2.9441	1.93076	3.43985e-05	0.000641606
ENSG00000257550	RP11-793H13.3	antisense	2297	-2.17126	1.9277	0.000130355	0.00188245
ENSG00000214274	ANG	protein_coding	1430	1.32919	1.92698	0.000561127	0.00598857
ENSG00000152268	SPON1	processed_transcript	5639	2.86535	1.92227	0.000917778	0.00885508
ENSG00000268518	CTD-2545M3.8	lincRNA	626	-2.36596	1.90194	0.00850231	0.047578
ENSG00000100490	CDKL1	protein_coding	5961	-1.30114	1.90064	0.000373604	0.00433662
ENSG00000160460	SPTBN4	protein_coding	11677	-1.29669	1.89496	0.000528529	0.0057178
ENSG00000267002	RP11-242D8.1	lincRNA	1191	-1.00379	1.89185	0.000264201	0.00329811
ENSG00000130700	GATA5	protein_coding	2595	-2.95407	1.88858	0.00293771	0.0213678
ENSG00000127507	EMR2	protein_coding	8622	1.43279	1.88645	0.00678059	0.0402103
ENSG00000101197	BIRC7	protein_coding	1562	4.54291	1.88574	1.09952e-09	9.22548e-08
ENSG00000117586	TNFSF4	protein_coding	3942	1.90721	1.88162	0.000668537	0.00689671
ENSG00000163923	RPL39L	protein_coding	1060	1.25023	1.87214	0.00164272	0.0137655
ENSG00000122756	CNTFR	protein_coding	2094	-3.20311	1.87195	0.0037433	0.0257191
ENSG00000144891	AGTR1	protein_coding	3478	-2.97575	1.8698	0.000139978	0.00197916
ENSG00000164743	C8orf48	protein_coding	1445	-1.21524	1.86545	1.6547e-07	7.23994e-06
ENSG00000247134	RP11-11N9.4	lincRNA	765	1.29349	1.85899	0.000876965	0.00854094
ENSG00000245498	RP11-677M14.7	antisense	4854	-1.03837	1.85405	0.00189117	0.0152586
ENSG00000204421	LY6G6C	protein_coding	1103	5.60838	1.85382	2.71005e-11	3.38971e-09
ENSG00000174939	ASPHD1	protein_coding	2312	2.97034	1.85251	0.00182226	0.01486
ENSG00000196260	SFTA2	protein_coding	691	2.11961	1.85208	0.00745828	0.0432094
ENSG00000104140	RHOV	protein_coding	1705	2.40453	1.85133	0.000307315	0.00370484
ENSG00000174611	KY	protein_coding	5786	-1.38524	1.84881	0.000113116	0.00169328
ENSG00000137440	FGFBP1	protein_coding	1359	2.38585	1.84696	0.00863098	0.0481326
ENSG00000167080	B4GALNT2	protein_coding	2110	-1.91996	1.84485	0.00458918	0.0301641
ENSG00000174137	FAM53A	protein_coding	4239	-1.17079	1.84372	5.13732e-06	0.000131913
ENSG00000258484	SPESP1	protein_coding	1588	-2.81941	1.84016	0.000407387	0.00464198
ENSG00000126778	SIX1	protein_coding	5430	2.95868	1.83345	6.80901e-05	0.0011172
ENSG00000197580	BCO2	protein_coding	6789	-2.2919	1.82855	8.41953e-08	4.0522e-06
ENSG00000111254	AKAP3	protein_coding	3668	-2.16726	1.82634	1.39532e-07	6.29291e-06
ENSG00000117245	KIF17	protein_coding	4470	-1.27656	1.82532	0.00152051	0.0129889
ENSG00000162493	PDPN	protein_coding	3707	1.64038	1.82274	0.00643237	0.0386404
ENSG00000133640	LRRIQ1	protein_coding	7560	-1.18978	1.82074	0.0028578	0.0210007
ENSG00000241764	AC002467.7	antisense	984	-1.07475	1.82009	0.000274922	0.00340535
ENSG00000224189	HOXD-AS1	antisense	4851	3.05234	1.81789	4.75883e-08	2.44032e-06
ENSG00000225969	LINC00035	antisense	558	2.15288	1.80838	0.000678267	0.00696848
ENSG00000253771	TPTE2P1	pseudogene	1709	-3.73715	1.80322	1.69798e-10	1.83226e-08
ENSG00000134955	SLC37A2	protein_coding	5294	1.69153	1.80266	0.0011433	0.0104956
ENSG00000181577	C6orf223	protein_coding	3917	3.64704	1.80166	0.000139141	0.00196891
ENSG00000123342	MMP19	protein_coding	4672	1.53705	1.80155	0.00164227	0.0137655
ENSG00000182103	FAM181B	protein_coding	1854	-3.44708	1.79971	1.04869e-07	4.8927e-06
ENSG00000141655	TNFRSF11A	protein_coding	8984	1.2391	1.79564	0.000548913	0.0058949
ENSG00000160781	PAQR6	protein_coding	2318	1.17321	1.79362	0.0046499	0.0305062
ENSG00000253250	C8orf88	protein_coding	894	-2.26815	1.79348	0.000366697	0.00427707
ENSG00000175592	FOSL1	protein_coding	1887	2.48001	1.79101	5.82585e-05	0.000987195
ENSG00000188039	NWD1	protein_coding	8470	-3.20909	1.78809	5.51694e-05	0.000943928
ENSG00000106772	PRUNE2	protein_coding	14801	1.85979	1.7834	0.000881004	0.00857078
ENSG00000075461	CACNG4	protein_coding	3380	5.37489	1.77773	5.15874e-16	1.81474e-13
ENSG00000163739	CXCL1	protein_coding	1296	4.21381	1.77743	6.84619e-05	0.00112016
ENSG00000125538	IL1B	protein_coding	3096	1.93936	1.77668	0.00519676	0.0330849
ENSG00000205129	C4orf47	protein_coding	1375	-1.39649	1.77398	0.000437985	0.00492565
ENSG00000225377	RP5-1103G7.4	antisense	875	-1.03492	1.76964	9.78588e-05	0.00151384
ENSG00000132639	SNAP25	protein_coding	3357	2.46097	1.76492	0.000341646	0.00402762
ENSG00000088340	FER1L4	pseudogene	9212	1.87005	1.75893	0.00624264	0.0378236
ENSG00000099337	KCNK6	protein_coding	3113	1.47547	1.75587	0.00112865	0.0104045
ENSG00000237276	ANO7P1	pseudogene	1990	-1.34316	1.75455	0.000194473	0.00258939
ENSG00000258128	MKRN9P	pseudogene	2406	5.44125	1.7507	3.31824e-10	3.2789e-08
ENSG00000013297	CLDN11	protein_coding	6032	1.81321	1.74139	0.00365609	0.0253677
ENSG00000137807	KIF23	protein_coding	6375	1.3655	1.73991	0.0057359	0.035612
ENSG00000228878	AC007551.3	lincRNA	4051	-1.2875	1.73853	0.000140506	0.00198344
ENSG00000251002	AE000661.37	processed_transcript	3284	3.63696	1.73755	0.00379826	0.0260255
ENSG00000171446	KRT27	protein_coding	1783	-2.08277	1.72029	0.00159097	0.0134592
ENSG00000250222	CTC-338M12.5	antisense	486	-1.28997	1.72028	0.000116845	0.00173762
ENSG00000203867	RBM20	protein_coding	8162	-1.52566	1.71338	0.00122917	0.0110815
ENSG00000197479	PCDHB11	protein_coding	3436	2.90693	1.71125	3.31836e-05	0.000624911
ENSG00000185483	ROR1	protein_coding	6836	3.14474	1.70915	1.1781e-09	9.68297e-08
ENSG00000249684	RP11-423H2.3	antisense	1421	-2.10037	1.70825	3.94303e-06	0.000106371
ENSG00000081818	PCDHB4	protein_coding	3621	1.6066	1.70739	0.00283672	0.0208853
ENSG00000184160	ADRA2C	protein_coding	2177	1.72279	1.70438	0.00585885	0.0361965
ENSG00000196169	KIF19	protein_coding	5640	-2.5715	1.70386	0.000399211	0.00458057
ENSG00000267395	AC074212.6	antisense	1119	-1.14624	1.69823	0.0011575	0.0106148
ENSG00000168427	KLHL30	protein_coding	3726	1.78935	1.68355	0.00552962	0.0346493
ENSG00000165731	RET	protein_coding	6661	3.85911	1.68005	0.000254929	0.003212
ENSG00000196381	ZNF781	protein_coding	3617	-1.38381	1.67786	0.00106179	0.00991931
ENSG00000244198	RP4-545C24.1	antisense	2249	-1.83924	1.67517	6.32231e-06	0.000157735
ENSG00000226124	FTCDNL1	protein_coding	1496	-1.56765	1.67105	8.55201e-05	0.00134986
ENSG00000260920	RP1-228H13.5	sense_overlapping	2446	1.74701	1.67032	6.11597e-09	4.10587e-07
ENSG00000237310	GS1-124K5.4	lincRNA	540	-1.10875	1.67009	0.00062789	0.00655851
ENSG00000235609	AF127936.7	lincRNA	7034	1.39187	1.66712	2.14364e-07	8.99866e-06
ENSG00000104043	ATP8B4	protein_coding	10861	1.3449	1.66688	0.00051977	0.00565733
ENSG00000166793	YPEL4	protein_coding	4460	2.58989	1.66601	2.30193e-06	6.81887e-05
ENSG00000002587	HS3ST1	protein_coding	8166	1.42016	1.66495	0.000482564	0.00533489
ENSG00000101222	SPEF1	protein_coding	1925	-1.11983	1.6571	0.00566366	0.0353006
ENSG00000036448	MYOM2	protein_coding	7062	-1.173	1.65574	0.00798855	0.0453553
ENSG00000150337	FCGR1A	protein_coding	2998	1.59961	1.65156	0.000444234	0.00498001
ENSG00000169169	CPT1C	protein_coding	5864	1.70591	1.64658	0.00562677	0.0350955
ENSG00000004468	CD38	protein_coding	6855	-2.02776	1.64505	0.00149828	0.012849
ENSG00000065320	NTN1	protein_coding	6431	2.07229	1.64137	0.00361481	0.025111
ENSG00000224397	RP11-290F20.3	lincRNA	2451	2.83852	1.63977	1.35689e-08	8.22975e-07
ENSG00000229116	RP11-20J15.3	antisense	915	4.21919	1.63841	1.3448e-05	0.000295302
ENSG00000164619	BMPER	protein_coding	5889	1.97815	1.63715	0.0078319	0.0447497
ENSG00000171889	MIR31HG	sense_overlapping	745	3.66269	1.63578	2.29076e-05	0.000459718
ENSG00000109063	MYH3	protein_coding	6686	-1.55668	1.63356	0.000114827	0.00171597
ENSG00000227036	LINC00511	lincRNA	8615	3.76771	1.62987	2.30126e-13	4.99715e-11
ENSG00000118298	CA14	protein_coding	3838	-3.36524	1.62954	5.45831e-07	1.96734e-05
ENSG00000136274	NACAD	protein_coding	4917	2.02675	1.61928	8.03339e-05	0.00128104
ENSG00000132563	REEP2	protein_coding	3284	1.53743	1.61352	0.000472207	0.00524347
ENSG00000079156	OSBPL6	protein_coding	8028	-1.57051	1.61053	1.11972e-05	0.000252821
ENSG00000166148	AVPR1A	protein_coding	1678	-2.51376	1.60607	2.462e-05	0.000488759
ENSG00000198915	RASGEF1A	protein_coding	6073	1.51351	1.60454	0.00615705	0.0374469
ENSG00000183715	OPCML	protein_coding	7578	3.8393	1.60287	0.000370584	0.00431098
ENSG00000175785	PRIMA1	protein_coding	3892	-3.09688	1.60194	0.00546142	0.034362
ENSG00000132874	SLC14A2	protein_coding	4830	-2.26226	1.5969	0.00707894	0.04149
ENSG00000255020	AF131216.5	antisense	1099	-2.53059	1.59306	7.33775e-05	0.00118625
ENSG00000158125	XDH	protein_coding	6037	3.3023	1.58294	0.00331863	0.0235274
ENSG00000197558	SSPO	processed_transcript	21137	-1.84099	1.57888	0.000250157	0.0031632
ENSG00000189233	NUGGC	protein_coding	3978	-3.3002	1.57689	0.000104632	0.00159202
ENSG00000228801	RP11-110G21.1	antisense	2055	-1.1546	1.57463	3.13391e-05	0.000592077
ENSG00000075643	MOCOS	protein_coding	6281	1.11239	1.5744	0.00831144	0.0467808
ENSG00000087495	PHACTR3	protein_coding	6095	4.84526	1.56949	2.40121e-09	1.80491e-07
ENSG00000179954	SSC5D	protein_coding	7314	1.54107	1.56695	2.67182e-05	0.000520427
ENSG00000073737	DHRS9	protein_coding	3751	2.43496	1.56431	0.00124189	0.0111732
ENSG00000260572	RP11-16N11.2	antisense	1715	-1.14004	1.55976	0.000206902	0.00272191
ENSG00000203306	AP001007.1	pseudogene	2033	1.78079	1.55531	0.000329667	0.00393386
ENSG00000128203	ASPHD2	protein_coding	3357	1.17428	1.55386	0.00622883	0.0377529
ENSG00000262185	RP11-462G12.1	sense_overlapping	1394	-2.58579	1.55063	5.42006e-08	2.7553e-06
ENSG00000184305	CCSER1	protein_coding	10428	-1.51444	1.54552	0.000112451	0.00168618
ENSG00000169594	BNC1	protein_coding	4795	5.54734	1.53707	2.5076e-12	3.93805e-10
ENSG00000163873	GRIK3	protein_coding	10111	2.68201	1.53471	0.000733875	0.00743556
ENSG00000183748	MRC1L1	protein_coding	5261	2.13072	1.53441	7.08063e-06	0.000173214
ENSG00000266968	RP11-116O18.1	sense_intronic	1778	-2.67132	1.53418	0.00300441	0.0217467
ENSG00000134042	MRO	protein_coding	2441	-3.53568	1.53359	1.0947e-07	5.08041e-06
ENSG00000250510	GPR162	protein_coding	3295	1.59049	1.53147	0.000192258	0.00256569
ENSG00000263327	TAPT1-AS1	antisense	4192	-1.21186	1.52878	8.11062e-05	0.00129102
ENSG00000152467	ZSCAN1	protein_coding	2389	-1.83048	1.52864	9.49778e-06	0.000222445
ENSG00000153347	FAM81B	protein_coding	2495	-2.05782	1.52776	0.000180353	0.0024383
ENSG00000186399	GOLGA8R	protein_coding	2159	-2.49814	1.51419	2.23145e-07	9.22597e-06
ENSG00000257702	LBX2-AS1	antisense	2084	1.19195	1.51084	0.00108593	0.0100954
ENSG00000128591	FLNC	protein_coding	9280	2.08248	1.51023	0.00126765	0.0113412
ENSG00000230074	RP11-195F19.9	antisense	665	-1.06212	1.50362	0.000558212	0.00597074
ENSG00000197191	C9orf169	protein_coding	1297	1.88454	1.49386	1.95665e-06	5.89306e-05
ENSG00000149972	CNTN5	protein_coding	9048	-2.54027	1.48371	3.41794e-05	0.000640237
ENSG00000225778	PROSER2-AS1	antisense	3269	-2.30384	1.47966	0.00856457	0.0478533
ENSG00000070182	SPTB	protein_coding	14771	1.75604	1.4787	0.00135158	0.0118963
ENSG00000182909	LENG9	protein_coding	1914	1.50243	1.46604	8.41746e-06	0.000199535
ENSG00000272994	RP11-332H14.2	lincRNA	3449	-1.01198	1.46582	0.00359054	0.0249917
ENSG00000231107	RP11-389K14.3	lincRNA	1597	-1.7757	1.46506	2.48069e-06	7.28428e-05
ENSG00000178162	FAR2P2	pseudogene	5364	-1.41084	1.46159	0.00010066	0.00154629
ENSG00000151490	PTPRO	protein_coding	7519	1.85467	1.45081	0.00091329	0.00882145
ENSG00000205791	LOH12CR2	protein_coding	1538	-1.64702	1.45049	4.48748e-07	1.65241e-05
ENSG00000259248	USP3-AS1	antisense	3581	-1.24599	1.44909	0.00103331	0.00972228
ENSG00000070526	ST6GALNAC1	protein_coding	3448	3.18191	1.44811	0.000521141	0.00566874
ENSG00000189292	FAM150B	protein_coding	2191	2.16151	1.44686	0.00118145	0.0107671
ENSG00000076344	RGS11	protein_coding	4798	2.04272	1.44581	0.00120665	0.0109344
ENSG00000166035	LIPC	protein_coding	4293	-2.30608	1.44253	0.000908093	0.00880025
ENSG00000240859	AC093627.10	lincRNA	5149	1.51598	1.4341	8.29355e-06	0.000197663
ENSG00000231672	DIRC3	protein_coding	4665	1.91882	1.42849	0.000141173	0.00198966
ENSG00000141431	ASXL3	protein_coding	12546	-3.58166	1.42383	3.36068e-07	1.3165e-05
ENSG00000231856	RP11-327P2.5	antisense	569	-1.04383	1.42174	1.71698e-05	0.000362109
ENSG00000089847	ANKRD24	protein_coding	4474	-1.33109	1.41741	7.98901e-05	0.00127512
ENSG00000273382	RP5-1065J22.8	antisense	2888	-1.30587	1.41612	1.80439e-05	0.000376801
ENSG00000115009	CCL20	protein_coding	1335	5.0683	1.41517	2.48598e-08	1.3696e-06
ENSG00000186074	CD300LF	protein_coding	2159	1.97085	1.41265	0.000118862	0.00175915
ENSG00000216921	AC131097.4	protein_coding	674	-2.40083	1.41023	5.14623e-05	0.000889165
ENSG00000103569	AQP9	protein_coding	3235	2.89324	1.39261	9.42632e-07	3.15208e-05
ENSG00000179240	RP11-111M22.2	protein_coding	10972	-1.15736	1.38953	0.000203002	0.00268466
ENSG00000162620	LRRIQ3	protein_coding	8759	-2.10145	1.38879	9.46901e-08	4.48923e-06
ENSG00000188659	FAM154B	protein_coding	4160	-1.46769	1.3843	0.000202131	0.00267516
ENSG00000269554	AL590822.2	protein_coding	1943	-1.70848	1.38047	4.86874e-05	0.000848724
ENSG00000259780	RP11-304L19.12	lincRNA	1225	-2.08282	1.37249	1.55504e-06	4.76509e-05
ENSG00000122145	TBX22	protein_coding	2654	-3.13558	1.37111	2.44812e-07	9.98475e-06
ENSG00000232453	RP4-794H19.1	lincRNA	1249	-1.11431	1.36788	0.00304272	0.0219598
ENSG00000174482	LINGO2	protein_coding	3590	-3.31374	1.36786	3.38197e-06	9.3678e-05
ENSG00000173110	HSPA6	protein_coding	2646	1.59685	1.36679	0.00211785	0.0166002
ENSG00000214708	AC090616.2	protein_coding	1599	-1.00033	1.36667	0.00112572	0.0103939
ENSG00000227825	SLC9A7P1	pseudogene	3311	1.39758	1.3639	0.000493249	0.00542913
ENSG00000246223	C14orf64	protein_coding	5850	-2.22608	1.35957	9.74021e-06	0.000227078
ENSG00000214814	FER1L6	protein_coding	6058	-3.69664	1.35917	8.85495e-06	0.00020878
ENSG00000128536	CDHR3	protein_coding	9794	-1.18606	1.35777	8.83299e-05	0.00138347
ENSG00000164627	KIF6	protein_coding	12593	-1.4292	1.35725	0.00572335	0.0355843
ENSG00000198691	ABCA4	protein_coding	8669	1.71833	1.34943	6.15087e-06	0.000153676
ENSG00000258376	RP4-647C14.2	antisense	1683	-1.6947	1.34766	0.00189986	0.0153147
ENSG00000196132	MYT1	protein_coding	5863	-1.636	1.34354	0.000107277	0.00161549
ENSG00000162669	HFM1	protein_coding	5827	-1.58407	1.34197	0.00277045	0.0204918
ENSG00000134297	PLEKHA8P1	pseudogene	2320	1.28431	1.33982	0.000338867	0.00400829
ENSG00000249437	NAIP	protein_coding	9513	-1.47113	1.32297	0.00652459	0.0390609
ENSG00000152463	OLAH	protein_coding	2364	2.31059	1.31424	0.00787103	0.0448763
ENSG00000122254	HS3ST2	protein_coding	2605	2.44332	1.31297	8.20356e-05	0.00130345
ENSG00000115138	POMC	protein_coding	1538	-2.11471	1.3107	0.00445228	0.0294071
ENSG00000187801	ZFP69B	protein_coding	2386	1.30152	1.31059	0.000187463	0.00251509
ENSG00000265579	RP11-713C5.1	sense_intronic	2206	3.81238	1.30907	9.73393e-05	0.00150846
ENSG00000152292	SH2D6	protein_coding	3858	-2.62293	1.30694	7.25805e-05	0.00117444
ENSG00000249487	RP11-97O12.2	lincRNA	2185	-2.73705	1.30527	3.00523e-05	0.000574554
ENSG00000149970	CNKSR2	protein_coding	7160	2.88448	1.30384	2.35203e-05	0.000470111
ENSG00000232070	TMEM253	protein_coding	1961	-1.43075	1.30339	0.0017623	0.0144846
ENSG00000169258	GPRIN1	protein_coding	4211	1.67655	1.30176	0.00042862	0.00483269
ENSG00000136014	USP44	protein_coding	5386	-1.06075	1.30144	0.0027584	0.0204456
ENSG00000110347	MMP12	processed_transcript	1879	3.77959	1.29629	9.13182e-05	0.00142393
ENSG00000145936	KCNMB1	protein_coding	6079	1.4808	1.29545	0.000334744	0.00397288
ENSG00000256092	hsa-mir-8072	lincRNA	2246	-1.55484	1.28998	3.96454e-06	0.000106788
ENSG00000182472	CAPN12	protein_coding	5966	2.11847	1.2892	7.95856e-05	0.00127296
ENSG00000115590	IL1R2	protein_coding	3073	3.01175	1.28404	0.000853675	0.00839312
ENSG00000188833	ENTPD8	protein_coding	2836	1.55144	1.27342	0.00130327	0.0115541
ENSG00000148795	CYP17A1	protein_coding	3386	-1.91856	1.27273	0.000454846	0.00507954
ENSG00000250091	DNAH10OS	protein_coding	5040	-1.05718	1.27175	0.00798706	0.0453553
ENSG00000123500	COL10A1	protein_coding	3816	3.1367	1.26852	0.000298769	0.00362417
ENSG00000166126	AMN	protein_coding	4646	-2.20254	1.26659	0.00728028	0.042486
ENSG00000003096	KLHL13	protein_coding	6983	2.02596	1.26653	0.000331953	0.00394829
ENSG00000120332	TNN	protein_coding	5008	-4.09121	1.26504	4.88836e-08	2.49946e-06
ENSG00000176928	GCNT4	protein_coding	3436	1.70473	1.25931	0.00380862	0.0260715
ENSG00000120586	MRC1	protein_coding	5171	3.52508	1.25448	2.88804e-06	8.28675e-05
ENSG00000244242	IFITM10	protein_coding	4784	2.28565	1.25368	2.54568e-11	3.24463e-09
ENSG00000139304	PTPRQ	protein_coding	10398	-2.71756	1.25139	8.65999e-05	0.00136051
ENSG00000243710	WDR65	protein_coding	5665	-1.49412	1.24943	0.0029963	0.0216969
ENSG00000206077	ZDHHC11B	protein_coding	3789	-1.94162	1.24928	1.35146e-06	4.22969e-05
ENSG00000197980	LEKR1	protein_coding	5581	-1.06735	1.24673	0.000195719	0.00260401
ENSG00000175084	DES	protein_coding	2464	2.67997	1.24607	0.00169562	0.0140747
ENSG00000187796	CARD9	protein_coding	6699	1.66403	1.24583	0.00105605	0.00988555
ENSG00000230937	MIR205HG	lincRNA	3589	4.16634	1.2455	0.000688056	0.00703618
ENSG00000261597	RP11-353B9.1	sense_overlapping	4094	-1.03114	1.24297	0.00763907	0.0439607
ENSG00000175985	PLEKHD1	protein_coding	5044	-2.53579	1.2368	0.00215477	0.0168247
ENSG00000183784	C9orf66	protein_coding	2786	-1.59226	1.2351	0.00136529	0.0119533
ENSG00000236404	RP11-125B21.2	antisense	4399	-2.4692	1.2281	9.65044e-09	6.15006e-07
ENSG00000198835	GJC2	protein_coding	2243	2.0203	1.22631	0.000331186	0.00394396
ENSG00000167964	RAB26	protein_coding	2488	-1.10418	1.21812	0.00642026	0.0386072
ENSG00000236714	AC005592.1	lincRNA	2237	-1.59147	1.21598	0.000983363	0.00933929
ENSG00000234807	LINC01135	lincRNA	1123	-1.54841	1.21322	1.05843e-07	4.92506e-06
ENSG00000087128	TMPRSS11E	protein_coding	2138	6.1567	1.21221	5.89911e-10	5.51912e-08
ENSG00000061455	PRDM6	protein_coding	9350	-1.18292	1.2121	0.000243308	0.00309888
ENSG00000223573	TINCR	lincRNA	3925	4.16381	1.21064	3.9677e-05	0.000719464
ENSG00000175294	CATSPER1	protein_coding	2687	5.17302	1.20749	2.79212e-21	4.09254e-18
ENSG00000176490	DIRAS1	protein_coding	3485	2.12864	1.19985	0.00748148	0.0433115
ENSG00000069812	HES2	protein_coding	5407	4.15271	1.19599	5.50778e-09	3.7633e-07
ENSG00000177181	RIMKLA	protein_coding	8981	-1.45962	1.19289	0.00365966	0.0253716
ENSG00000259834	RP11-284N8.3	lincRNA	3481	-1.88866	1.17652	0.00105577	0.00988555
ENSG00000230882	AC005077.14	pseudogene	3495	-1.95844	1.17379	7.85009e-08	3.80373e-06
ENSG00000174950	CD164L2	protein_coding	2041	2.27609	1.17238	0.000971893	0.00926036
ENSG00000267194	RP1-193H18.2	lincRNA	2504	-1.1436	1.17117	0.00374091	0.0257127
ENSG00000258844	RP11-259K15.2	lincRNA	879	1.60831	1.17056	0.00192068	0.0154189
ENSG00000245164	LINC00861	lincRNA	5724	-2.64195	1.16732	0.00594686	0.0365631
ENSG00000203585	RP11-542B15.1	lincRNA	2284	4.2709	1.15984	4.56892e-06	0.00011941
ENSG00000188596	C12orf55	protein_coding	12719	-1.67718	1.15743	1.7797e-05	0.000372213
ENSG00000250608	RP11-933H2.4	processed_transcript	4200	-1.56944	1.15439	0.00127282	0.0113621
ENSG00000230461	PROX1-AS1	antisense	8976	-2.40534	1.15018	0.000304725	0.00367866
ENSG00000163106	HPGDS	protein_coding	2111	2.11694	1.14923	5.22082e-09	3.60114e-07
ENSG00000228214	LINC00693	antisense	2299	-2.35041	1.14921	0.000602502	0.00635336
ENSG00000234899	SOX9-AS1	processed_transcript	8450	-1.89318	1.14741	0.00262514	0.0196567
ENSG00000197106	SLC6A17	protein_coding	6644	-2.72687	1.14727	0.000818978	0.00810636
ENSG00000102970	CCL17	protein_coding	615	3.6825	1.14207	1.66381e-05	0.000353012
ENSG00000018625	ATP1A2	protein_coding	6298	2.24944	1.14047	0.000136997	0.0019464
ENSG00000161055	SCGB3A1	protein_coding	846	1.92146	1.13204	0.00695248	0.040885
ENSG00000118137	APOA1	protein_coding	1424	-2.57887	1.13161	4.25364e-06	0.000113017
ENSG00000245468	RP11-367J11.3	lincRNA	3763	-1.06161	1.13103	0.00681204	0.0403232
ENSG00000101115	SALL4	protein_coding	4061	-2.02496	1.12458	0.00208566	0.01643
ENSG00000258940	RP11-407N17.5	antisense	1359	-1.22672	1.10908	0.00036641	0.00427657
ENSG00000196876	SCN8A	protein_coding	12457	1.71873	1.10859	0.000781757	0.0078301
ENSG00000175894	TSPEAR	protein_coding	4409	-2.40654	1.10581	0.00098565	0.00935596
ENSG00000064692	SNCAIP	protein_coding	7325	2.21818	1.10463	0.000315767	0.00379114
ENSG00000187775	DNAH17	protein_coding	16142	2.12225	1.09867	0.00366713	0.0253716
ENSG00000172322	CLEC12A	protein_coding	3250	2.61202	1.09788	5.85502e-05	0.000988329
ENSG00000184313	MROH7	protein_coding	9052	-2.10621	1.08355	0.000115954	0.00172987
ENSG00000272168	CASC15	lincRNA	11161	2.73443	1.08349	5.39916e-12	7.98033e-10
ENSG00000214198	RP11-642P15.1	pseudogene	6339	-1.24924	1.08287	4.35181e-06	0.000114812
ENSG00000167914	GSDMA	protein_coding	2230	3.01521	1.07576	7.8774e-05	0.00126304
ENSG00000125657	TNFSF9	protein_coding	1657	4.25983	1.07001	5.49976e-09	3.7633e-07
ENSG00000204983	PRSS1	protein_coding	1872	3.83973	1.06611	0.00125625	0.011262
ENSG00000258999	RP11-114N19.3	antisense	601	-1.4097	1.05766	6.66799e-05	0.00110022
ENSG00000197506	SLC28A3	protein_coding	5137	1.71307	1.0428	0.00117206	0.0107047
ENSG00000160963	COL26A1	polymorphic_pseudogene	3155	2.65939	1.04079	0.00197032	0.0157241
ENSG00000135097	MSI1	protein_coding	3090	-2.38987	1.03745	0.00040351	0.00461765
ENSG00000246731	CTD-2514K5.2	antisense	2522	-1.32941	1.03557	4.54057e-05	0.000801849
ENSG00000183379	SYNDIG1L	protein_coding	2612	1.81586	1.03229	0.00504774	0.032415
ENSG00000176092	AIM1L	protein_coding	5135	3.44821	1.03085	1.37638e-09	1.10041e-07
ENSG00000198774	RASSF9	protein_coding	1826	-1.65865	1.02595	0.00502377	0.0323319
ENSG00000261399	LA16c-329F2.1	antisense	468	-2.1493	1.02477	0.00405294	0.0273445
ENSG00000233593	RP4-665J23.1	lincRNA	3898	-1.48167	1.01965	0.00349032	0.0245075
ENSG00000148082	SHC3	protein_coding	2555	1.5269	1.01812	0.0051115	0.032717
ENSG00000105427	CNFN	protein_coding	603	1.41759	1.0097	0.00443976	0.0293355
ENSG00000181126	HLA-V	pseudogene	5662	2.59956	1.00318	0.000292003	0.00356175
ENSG00000130720	FIBCD1	protein_coding	3833	4.76311	1.0024	3.51149e-08	1.84369e-06
ENSG00000176920	FUT2	protein_coding	3380	4.55076	0.995597	1.30072e-11	1.73321e-09
ENSG00000128408	RIBC2	protein_coding	1815	-1.03829	0.993718	0.00243851	0.0185211
ENSG00000161958	FGF11	protein_coding	5565	-2.53159	0.993271	7.76328e-10	6.89638e-08
ENSG00000036530	CYP46A1	protein_coding	9354	-1.55328	0.981665	1.71056e-06	5.20538e-05
ENSG00000241313	WWTR1-AS1	antisense	2603	-1.61819	0.979336	1.03742e-06	3.42993e-05
ENSG00000134343	ANO3	protein_coding	7749	-1.65161	0.978164	0.00138799	0.0120827
ENSG00000172020	GAP43	protein_coding	2087	5.90561	0.972937	6.66351e-12	9.62648e-10
ENSG00000144229	THSD7B	protein_coding	6762	-1.38616	0.96801	0.00461447	0.0303077
ENSG00000272368	RP4-605O3.4	processed_transcript	919	-1.33086	0.967693	0.000137205	0.00194735
ENSG00000169126	ARMC4	protein_coding	5697	1.81476	0.961739	0.000869207	0.00850998
ENSG00000270607	RP11-359E10.1	lincRNA	1686	3.45475	0.954457	6.80552e-14	1.73482e-11
ENSG00000225855	RUSC1-AS1	antisense	3516	-1.06851	0.951703	0.00459837	0.0302132
ENSG00000146955	RAB19	protein_coding	1138	-1.10176	0.951468	0.00336714	0.0238232
ENSG00000213213	CCDC183	protein_coding	2964	-1.45755	0.950559	6.11788e-06	0.000153069
ENSG00000065609	SNAP91	protein_coding	6657	-3.13691	0.940374	4.34284e-05	0.000773139
ENSG00000237863	RP6-24A23.3	antisense	1498	-2.30662	0.930397	1.75389e-05	0.000367712
ENSG00000260643	RP11-303E16.8	processed_transcript	773	-1.93893	0.926784	9.00718e-08	4.28182e-06
ENSG00000182782	HCAR2	protein_coding	2051	4.07478	0.922484	3.80262e-07	1.44459e-05
ENSG00000136244	IL6	protein_coding	2711	2.60907	0.919182	0.000528577	0.0057178
ENSG00000239998	LILRA2	protein_coding	2622	1.38246	0.916562	0.00666753	0.039687
ENSG00000215912	TTC34	protein_coding	5900	-1.56676	0.910682	0.000882819	0.00857895
ENSG00000245105	A2M-AS1	antisense	2187	-1.14379	0.899088	0.00109172	0.0101332
ENSG00000186891	TNFRSF18	protein_coding	1370	2.05342	0.894141	0.00218081	0.0169802
ENSG00000120324	PCDHB10	protein_coding	3274	1.95601	0.893926	1.87536e-05	0.000386823
ENSG00000110427	KIAA1549L	protein_coding	12318	3.82951	0.88834	3.40909e-07	1.32368e-05
ENSG00000232415	CTB-51J22.1	antisense	532	-1.30861	0.881315	0.000230521	0.00296392
ENSG00000257261	RP11-96H19.1	lincRNA	884	-1.47294	0.877642	7.50719e-07	2.56396e-05
ENSG00000141665	FBXO15	protein_coding	6198	-1.89268	0.876718	2.18844e-05	0.000442443
ENSG00000183971	NPW	protein_coding	1193	2.61363	0.873781	6.78583e-05	0.00111545
ENSG00000145850	TIMD4	protein_coding	1555	-2.14469	0.872259	0.00366582	0.0253716
ENSG00000133101	CCNA1	protein_coding	2302	2.50431	0.86628	3.51223e-06	9.65259e-05
ENSG00000225614	ZNF469	protein_coding	13287	1.8756	0.865036	0.00129333	0.0115112
ENSG00000150551	LYPD1	protein_coding	2412	2.37816	0.860593	0.000212546	0.00278367
ENSG00000167207	NOD2	protein_coding	5747	1.81038	0.856722	0.00357015	0.024899
ENSG00000266053	RP11-143J12.2	antisense	1432	-1.14444	0.836993	0.00223568	0.017281
ENSG00000270175	RP11-793H13.11	antisense	775	-1.20261	0.835236	0.00107478	0.0100076
ENSG00000165816	VWA2	protein_coding	3368	3.1201	0.834809	9.80976e-06	0.000227931
ENSG00000129450	SIGLEC9	protein_coding	2539	1.78949	0.83412	0.000142052	0.00199885
ENSG00000090932	DLL3	protein_coding	2618	-2.77722	0.83306	0.00106756	0.00995086
ENSG00000272384	RP11-44N11.2	lincRNA	860	1.96228	0.824881	0.00403494	0.0272649
ENSG00000233901	RP11-65J3.1	lincRNA	1594	1.6668	0.823802	2.2249e-07	9.22597e-06
ENSG00000272145	NFYC-AS1	antisense	1687	-1.21216	0.820818	0.00573481	0.035612
ENSG00000102854	MSLN	protein_coding	2560	4.62921	0.816127	4.65241e-09	3.23443e-07
ENSG00000083067	TRPM3	protein_coding	19912	-3.32309	0.814579	4.29295e-06	0.000113718
ENSG00000262420	RP11-490O6.2	antisense	2597	-1.96519	0.804745	5.70464e-09	3.87409e-07
ENSG00000089163	SIRT4	protein_coding	1222	-1.19473	0.802868	3.99351e-05	0.000723397
ENSG00000177453	NIM1K	protein_coding	3619	-2.77238	0.791107	0.000104466	0.00159202
ENSG00000178115	GOLGA8Q	protein_coding	2235	-4.15315	0.786976	1.42412e-07	6.40638e-06
ENSG00000102359	SRPX2	protein_coding	2368	2.28422	0.7827	8.26653e-05	0.00131144
ENSG00000166960	CCDC178	protein_coding	4475	-2.7177	0.782213	1.46559e-06	4.51459e-05
ENSG00000186407	CD300E	protein_coding	3772	2.01426	0.777638	0.0020912	0.0164426
ENSG00000230043	TMSB4XP6	pseudogene	135	1.14031	0.775329	0.0086044	0.0479996
ENSG00000253404	AC034243.1	antisense	587	-2.54165	0.775139	0.000303276	0.00366872
ENSG00000230102	RP11-407B7.1	processed_transcript	7156	-2.35911	0.768745	1.65411e-06	5.0423e-05
ENSG00000197880	MDS2	protein_coding	2142	-2.38245	0.761276	1.77079e-18	1.22044e-15
ENSG00000197927	C2orf27A	protein_coding	2354	1.19361	0.760943	0.00417148	0.02793
ENSG00000205089	CCNI2	protein_coding	2923	1.0359	0.757942	0.00705068	0.0413519
ENSG00000168484	SFTPC	protein_coding	3189	-3.16529	0.757757	0.000314055	0.00377833
ENSG00000197208	SLC22A4	protein_coding	2688	1.65055	0.756824	1.61985e-05	0.000344935
ENSG00000198929	NOS1AP	protein_coding	8449	1.64181	0.755787	0.000776596	0.00778766
ENSG00000140873	ADAMTS18	protein_coding	6678	1.8697	0.753588	0.00284762	0.0209481
ENSG00000158715	SLC45A3	protein_coding	3702	1.14732	0.750432	0.00258858	0.0194492
ENSG00000272902	RP11-299H21.1	lincRNA	2476	-1.49009	0.750364	0.000248309	0.00314661
ENSG00000206195	AP000525.9	processed_transcript	5545	2.64526	0.748738	0.000480699	0.00532096
ENSG00000008056	SYN1	protein_coding	3203	3.49067	0.726651	1.05386e-11	1.47114e-09
ENSG00000183473	SSTR3	protein_coding	4520	3.16843	0.726598	0.00531053	0.0336481
ENSG00000110436	SLC1A2	protein_coding	12331	-3.65321	0.725061	6.61289e-08	3.28571e-06
ENSG00000150471	LPHN3	protein_coding	13991	2.60761	0.724278	6.80822e-06	0.000167248
ENSG00000259826	RP11-467D6.1	antisense	2234	-1.12405	0.719953	0.000227019	0.00293174
ENSG00000158164	TMSB15A	protein_coding	685	-2.4895	0.719389	9.98524e-05	0.00153657
ENSG00000234685	NUS1P2	pseudogene	873	2.06087	0.715199	0.00106483	0.009936
ENSG00000234614	AL450992.2	antisense	506	2.11672	0.70667	0.000455763	0.00508011
ENSG00000235770	LINC00607	lincRNA	5628	3.7942	0.695126	5.34172e-19	4.94502e-16
ENSG00000224848	RP11-535M15.1	lincRNA	425	-1.43146	0.689319	0.000323621	0.00386959
ENSG00000158315	RHBDL2	protein_coding	2914	1.06871	0.685818	0.00191618	0.0154109
ENSG00000231991	ANXA2P2	pseudogene	1310	2.11945	0.679273	7.51163e-09	4.94839e-07
ENSG00000187185	CTD-2600O9.1	protein_coding	2106	1.89413	0.67652	0.00011816	0.00175385
ENSG00000188931	C1orf192	protein_coding	774	-2.3074	0.67334	0.00120836	0.0109387
ENSG00000197816	CCDC180	protein_coding	16070	-1.26277	0.669929	0.00747699	0.0433035
ENSG00000248383	PCDHAC1	protein_coding	5950	1.94598	0.667089	0.000160801	0.00222179
ENSG00000248810	RP11-362F19.1	lincRNA	3750	-1.65914	0.649614	0.00846362	0.04744
ENSG00000272767	JMJD1C-AS1	antisense	1335	-1.03657	0.645381	0.000523525	0.00568363
ENSG00000133124	IRS4	protein_coding	3940	-3.08891	0.635538	4.07165e-06	0.000108674
ENSG00000259071	RP11-247L20.4	lincRNA	446	-1.06972	0.635067	0.0014138	0.0122493
ENSG00000183734	ASCL2	protein_coding	1852	-1.99891	0.633548	0.00130699	0.0115753
ENSG00000180616	SSTR2	protein_coding	2265	-1.41967	0.63096	0.00777194	0.0445134
ENSG00000271576	RP11-486G15.2	lincRNA	1601	-2.03827	0.629996	1.56349e-05	0.000334146
ENSG00000099985	OSM	protein_coding	2114	2.74846	0.626493	0.000266282	0.00332172
ENSG00000168589	DYNLRB2	protein_coding	1464	-1.42859	0.625962	0.000530318	0.00573311
ENSG00000116771	AGMAT	protein_coding	2500	-1.3529	0.623353	0.00106192	0.00991931
ENSG00000136695	IL36RN	protein_coding	3299	3.05557	0.622781	3.6132e-05	0.000668271
ENSG00000172548	NIPAL4	protein_coding	4208	2.50015	0.610786	0.000278012	0.00343298
ENSG00000237742	RP11-624M8.1	antisense	3098	1.40087	0.61008	0.00788934	0.0449516
ENSG00000251359	WWC2-AS2	lincRNA	2183	-1.20272	0.601371	0.00035521	0.00416797
ENSG00000258057	BCDIN3D-AS1	antisense	3586	-1.02843	0.599441	0.00239091	0.0182525
ENSG00000139734	DIAPH3	protein_coding	5612	1.50438	0.590863	0.00498712	0.0321431
ENSG00000101746	NOL4	protein_coding	5687	-2.80731	0.590716	0.00157244	0.0133547
ENSG00000248309	MEF2C-AS1	antisense	5807	-1.64702	0.585	0.000672039	0.00692389
ENSG00000248323	LUCAT1	lincRNA	2904	1.81842	0.583905	0.000145933	0.00204691
ENSG00000258789	RP11-507K2.3	antisense	718	-1.11945	0.581341	0.000636286	0.00663012
ENSG00000217801	RP11-465B22.3	pseudogene	2171	2.45735	0.580608	3.71763e-06	0.000100909
ENSG00000261377	RP11-578F21.12	pseudogene	2452	-1.75554	0.575701	0.00542842	0.0341856
ENSG00000134668	SPOCD1	protein_coding	7085	2.69185	0.5749	2.24657e-07	9.25409e-06
ENSG00000139187	KLRG1	protein_coding	2598	-1.21127	0.572613	0.00421899	0.0281517
ENSG00000101307	SIRPB1	protein_coding	6091	2.02728	0.570718	0.00127522	0.0113727
ENSG00000203722	RAET1G	protein_coding	1486	1.16175	0.56833	0.00598816	0.0367757
ENSG00000162490	DRAXIN	protein_coding	7346	2.26557	0.565635	4.16623e-05	0.000748517
ENSG00000166246	C16orf71	protein_coding	3977	-2.17826	0.564893	5.65218e-06	0.000143251
ENSG00000164398	ACSL6	protein_coding	14273	-1.98353	0.558847	0.00508164	0.0325851
ENSG00000267868	RP11-120K24.3	lincRNA	1297	-1.57231	0.554553	2.99084e-06	8.48483e-05
ENSG00000139988	RDH12	protein_coding	2356	-1.41709	0.552806	0.00283029	0.0208555
ENSG00000271857	RP1-244F24.1	antisense	927	3.60601	0.549466	0.000170525	0.00233222
ENSG00000269113	TRABD2B	protein_coding	7034	1.91507	0.547029	0.00054403	0.00586156
ENSG00000149435	GGTLC1	protein_coding	1276	-1.54141	0.541335	0.0018443	0.0149974
ENSG00000263470	RP11-160O5.1	lincRNA	664	-1.54528	0.541054	1.74951e-05	0.000367648
ENSG00000232774	RP11-47I22.3	protein_coding	2653	1.87613	0.527145	0.00339845	0.0239965
ENSG00000134256	CD101	protein_coding	3771	2.0309	0.52657	0.000136674	0.00194486
ENSG00000224616	RP11-305E17.6	antisense	423	-1.04873	0.522389	0.000281017	0.00345787
ENSG00000102904	TSNAXIP1	protein_coding	3852	-1.54222	0.521599	0.00600105	0.0367907
ENSG00000237807	RP11-400K9.4	lincRNA	2387	2.51098	0.514674	0.000661866	0.00684849
ENSG00000265142	MIR1-2	antisense	4376	-2.73167	0.512205	0.000372913	0.00433234
ENSG00000163060	TEKT4	protein_coding	2218	-2.60567	0.506974	6.53315e-05	0.00108305
ENSG00000139200	PIANP	protein_coding	3266	3.58439	0.504712	1.26047e-08	7.83405e-07
ENSG00000244482	LILRA6	protein_coding	4190	2.04678	0.4994	0.000129458	0.0018741
ENSG00000129195	FAM64A	protein_coding	2823	1.83224	0.494658	0.00687647	0.0405329
ENSG00000226026	RP11-57H12.3	antisense	2505	-1.88903	0.486196	4.02988e-05	0.000728484
ENSG00000164400	CSF2	protein_coding	783	4.31428	0.485089	3.22475e-08	1.72927e-06
ENSG00000255337	RP11-315O6.1	antisense	692	-1.45426	0.483206	0.000237203	0.00303431
ENSG00000231742	RP11-112L6.4	lincRNA	782	-1.16499	0.480039	0.00157668	0.0133796
ENSG00000111834	RSPH4A	protein_coding	2840	-1.11532	0.475754	0.00569882	0.0354569
ENSG00000231466	CTA-246H3.11	pseudogene	780	1.28604	0.474089	0.00394548	0.0268357
ENSG00000150628	SPATA4	protein_coding	2464	-2.2699	0.456228	1.46321e-07	6.52359e-06
ENSG00000050030	KIAA2022	protein_coding	11719	-1.57844	0.455367	6.97624e-05	0.00113721
ENSG00000222047	C10orf55	protein_coding	2514	2.97115	0.452864	5.64645e-07	2.02685e-05
ENSG00000231231	AP001422.3	lincRNA	859	-1.34148	0.448404	0.00628084	0.0380223
ENSG00000255521	RP4-607I7.1	antisense	1214	-2.62669	0.443073	0.000214457	0.00280452
ENSG00000272195	RP11-156E8.1	protein_coding	1739	-1.18045	0.4366	0.00169171	0.0140688
ENSG00000121904	CSMD2	protein_coding	18147	-1.26492	0.435767	0.00876184	0.0487696
ENSG00000188277	C15orf62	protein_coding	2485	1.93253	0.430862	9.97078e-08	4.67669e-06
ENSG00000273066	RP11-216L13.19	processed_transcript	4335	-1.05813	0.427971	0.00403331	0.0272649
ENSG00000256304	RP11-512M8.3	pseudogene	2215	-1.01962	0.421175	0.00103799	0.00975798
ENSG00000099954	CECR2	protein_coding	10247	-2.13708	0.416367	0.00120803	0.0109387
ENSG00000169067	ACTBL2	protein_coding	2791	4.86498	0.414919	1.9899e-16	8.13961e-14
ENSG00000273391	RP11-634H22.1	antisense	535	-1.3611	0.412576	0.000815544	0.00808784
ENSG00000225285	RP4-758J18.10	lincRNA	851	3.04691	0.405054	1.39257e-16	5.83188e-14
ENSG00000123685	BATF3	protein_coding	2713	1.39118	0.396562	0.000445471	0.00498751
ENSG00000213085	CCDC19	protein_coding	2625	-2.03162	0.392732	0.00314115	0.022505
ENSG00000248015	AC005329.7	antisense	3571	-1.51522	0.390714	0.000631025	0.00657919
ENSG00000261064	RP11-1000B6.3	lincRNA	909	-1.05581	0.388844	0.000277336	0.00342802
ENSG00000273492	AP000230.1	lincRNA	2044	-1.61924	0.377388	0.000684245	0.00700942
ENSG00000157884	CIB4	protein_coding	1049	-2.30613	0.375014	0.00532413	0.0337099
ENSG00000168754	FAM178B	protein_coding	3969	3.97171	0.372541	3.04409e-07	1.20591e-05
ENSG00000187037	GPR141	protein_coding	2312	-2.05035	0.371382	0.00511546	0.0327304
ENSG00000141744	PNMT	protein_coding	1457	2.00777	0.363843	0.00490539	0.0317326
ENSG00000261101	RP4-545K15.5	sense_overlapping	651	2.2125	0.363834	6.60324e-05	0.00109158
ENSG00000260711	RP11-747H7.3	sense_intronic	3040	-1.52914	0.361577	0.00632833	0.0382087
ENSG00000269274	AC078899.3	pseudogene	1113	-3.07559	0.358338	0.000111554	0.00167416
ENSG00000230189	GS1-124K5.2	pseudogene	1830	-1.03869	0.357791	0.00147927	0.0127232
ENSG00000184451	CCR10	protein_coding	2619	1.64935	0.354152	0.00763263	0.0439444
ENSG00000135436	FAM186B	protein_coding	4756	-1.72737	0.35375	2.68582e-05	0.000522576
ENSG00000128011	LRFN1	protein_coding	3381	-1.53098	0.352458	6.37812e-05	0.00106035
ENSG00000269378	ITGB1P1	pseudogene	609	1.09119	0.347291	0.00051193	0.00559276
ENSG00000142606	MMEL1	protein_coding	3896	-2.29459	0.345125	0.00075281	0.00758806
ENSG00000206113	RP11-503N18.1	lincRNA	3832	-1.95505	0.337107	2.85346e-06	8.21431e-05
ENSG00000188822	CNR2	protein_coding	5468	-3.1708	0.325292	1.19735e-06	3.85717e-05
ENSG00000206120	EGFEM1P	pseudogene	4658	2.53478	0.32398	0.00896244	0.0495257
ENSG00000185761	ADAMTSL5	protein_coding	3867	1.99266	0.315958	0.000512297	0.00559329
ENSG00000237732	AC010980.2	pseudogene	2567	-2.46322	0.313813	0.00183734	0.0149606
ENSG00000271869	RP11-51J9.5	lincRNA	403	-1.03611	0.312607	0.00850447	0.047578
ENSG00000260372	AQP4-AS1	antisense	4735	-3.03725	0.312181	3.41552e-06	9.43101e-05
ENSG00000241679	RP11-80H8.4	lincRNA	746	1.57847	0.304385	0.0013878	0.0120827
ENSG00000272622	RP11-395N3.2	lincRNA	584	-2.07472	0.304254	5.73008e-08	2.88786e-06
ENSG00000234231	AC093616.4	pseudogene	2328	1.89777	0.289484	0.000205286	0.00270672
ENSG00000272931	RP5-943J3.2	lincRNA	695	-1.07504	0.287314	0.00664421	0.0395884
ENSG00000232653	GOLGA8N	protein_coding	3196	-2.65351	0.286548	1.22575e-08	7.64526e-07
ENSG00000118094	TREH	protein_coding	3181	-2.07113	0.285769	0.000694512	0.00708983
ENSG00000157927	RADIL	protein_coding	6745	-1.83645	0.279061	0.000870537	0.00850998
ENSG00000078579	FGF20	protein_coding	1688	2.80355	0.271677	1.86331e-05	0.00038526
ENSG00000180914	OXTR	protein_coding	4514	1.85559	0.271313	0.000101155	0.00155246
ENSG00000131044	TTLL9	protein_coding	2811	-1.47665	0.258741	0.000901716	0.00874809
ENSG00000272692	RP11-399K21.14	lincRNA	1890	-1.14623	0.258065	0.00047968	0.00531303
ENSG00000232973	CYP1B1-AS1	antisense	4138	3.2962	0.257304	6.84134e-09	4.52377e-07
ENSG00000214694	ARHGEF33	protein_coding	5490	-1.55833	0.248794	0.000283788	0.00348572
ENSG00000231769	RP1-8B1.4	antisense	739	-1.60067	0.247733	8.27515e-06	0.000197492
ENSG00000257817	RP4-601P9.2	lincRNA	1330	-1.51978	0.24306	0.00126295	0.0113106
ENSG00000232412	RP1-315G1.3	lincRNA	326	-1.08578	0.239626	0.00321451	0.0229279
ENSG00000272970	RP11-329B9.4	lincRNA	701	1.89341	0.233819	0.00014585	0.00204691
ENSG00000053524	MCF2L2	protein_coding	20568	1.64537	0.233487	0.00330373	0.0234367
ENSG00000173557	C2orf70	protein_coding	2507	-1.39194	0.232823	0.000443489	0.00497482
ENSG00000205838	TTC23L	protein_coding	4284	-1.39622	0.229227	0.000108829	0.00163607
ENSG00000257433	RP1-197B17.3	lincRNA	4024	-1.31425	0.228553	9.10223e-05	0.00142058
ENSG00000259704	CTD-3094K11.1	sense_overlapping	402	-1.5958	0.208919	4.95724e-05	0.00086159
ENSG00000272121	RP4-555D20.4	lincRNA	1069	-1.33799	0.207053	0.000664349	0.00686559
ENSG00000166183	ASPG	protein_coding	3305	-2.42293	0.204952	0.00434889	0.0288978
ENSG00000256139	RP11-968O1.5	sense_overlapping	910	-1.54545	0.203243	1.05747e-05	0.000241556
ENSG00000268555	RP11-678G14.3	lincRNA	1178	-2.27253	0.193776	6.56881e-05	0.00108691
ENSG00000120337	TNFSF18	protein_coding	2008	2.85591	0.190182	5.13369e-06	0.000131913
ENSG00000197181	PIWIL2	protein_coding	5751	-1.91035	0.187214	1.94808e-06	5.88743e-05
ENSG00000164604	GPR85	protein_coding	7396	1.58541	0.187007	0.000789721	0.00787884
ENSG00000167765	AC018755.1	protein_coding	1698	-1.09519	0.18691	0.00567523	0.0353351
ENSG00000104808	DHDH	protein_coding	1081	2.52105	0.185648	1.01233e-05	0.000233673
ENSG00000183888	C1orf64	protein_coding	3039	-3.22192	0.179162	0.00255597	0.0192535
ENSG00000267053	CTD-3162L10.1	lincRNA	2674	-2.09517	0.171595	1.87755e-05	0.000386823
ENSG00000240602	RP11-64D22.2	pseudogene	2012	-3.01898	0.16866	0.00015896	0.00220441
ENSG00000177994	C2orf73	protein_coding	2716	-1.91573	0.168627	1.10455e-05	0.000250359
ENSG00000271941	RP11-188P20.3	antisense	721	-1.36424	0.165926	0.00221733	0.0171741
ENSG00000225062	AC021016.6	processed_transcript	775	-1.25134	0.157719	0.00369069	0.0254557
ENSG00000242640	RP11-302F12.1	pseudogene	171	7.25009	0.142943	1.66135e-28	8.41674e-25
ENSG00000118156	ZNF541	protein_coding	4655	-1.12634	0.139289	0.00524175	0.0333022
ENSG00000257839	RP11-290L1.2	processed_transcript	779	-1.06983	0.137103	0.000273267	0.00339202
ENSG00000154040	CABYR	protein_coding	3195	2.55196	0.132978	0.000190902	0.0025514
ENSG00000229334	AC046143.3	antisense	972	2.03025	0.132477	1.28906e-08	7.9277e-07
ENSG00000182600	C2orf82	protein_coding	3698	1.21559	0.130021	0.00394075	0.0268139
ENSG00000259342	RP11-519G16.5	antisense	729	1.59354	0.103423	0.00599889	0.0367907
ENSG00000176723	ZNF843	protein_coding	2891	-1.33317	0.102977	0.000626371	0.00655398
ENSG00000263823	RP11-326K13.4	antisense	1582	1.29571	0.0944058	0.00192348	0.0154343
ENSG00000254528	RP11-728F11.4	antisense	1464	-2.87762	0.0938337	5.63715e-05	0.000959843
ENSG00000170743	SYT9	protein_coding	4727	-2.10823	0.093185	9.86402e-06	0.000228588
ENSG00000128346	C22orf23	protein_coding	1828	-1.63725	0.0899337	0.000417857	0.0047283
ENSG00000215217	C5orf49	protein_coding	2385	-1.28939	0.0874404	0.00629464	0.0380731
ENSG00000124140	SLC12A5	protein_coding	7520	1.98921	0.0834773	6.18516e-05	0.0010326
ENSG00000177272	KCNA3	protein_coding	3346	-1.81578	0.0821317	0.000950702	0.00911772
ENSG00000164520	RAET1E	protein_coding	3004	1.92472	0.0782453	4.28946e-06	0.000113718
ENSG00000257557	RP11-84G21.1	antisense	1190	-1.79278	0.0774015	5.27704e-06	0.000134519
ENSG00000206129	CTD-2008L17.2	lincRNA	3011	-1.89209	0.0766596	0.00503547	0.0323953
ENSG00000273132	RP11-350J20.12	antisense	312	3.55397	0.0766262	1.43581e-08	8.61926e-07
ENSG00000128383	APOBEC3A	protein_coding	2010	2.36447	0.0749938	0.00141442	0.0122493
ENSG00000230658	KLHL7-AS1	lincRNA	2564	-1.52619	0.073851	0.00168589	0.0140337
ENSG00000177839	PCDHB9	pseudogene	4217	1.26698	0.0728839	0.00751445	0.043449
ENSG00000179133	C10orf67	protein_coding	3347	1.59704	0.0691467	0.00117168	0.0107047
ENSG00000130751	NPAS1	protein_coding	2582	1.05404	0.065878	0.000442475	0.00496843
ENSG00000152932	RAB3C	protein_coding	9648	2.17259	0.0607262	0.00906442	0.0499793
ENSG00000241186	TDGF1	protein_coding	5013	-3.52952	0.0552881	1.36182e-07	6.15758e-06
ENSG00000157150	TIMP4	protein_coding	1650	-1.47157	0.0548922	0.00762135	0.0439226
ENSG00000254153	CTA-398F10.2	lincRNA	510	-1.73052	0.0470814	0.00701986	0.0412262
ENSG00000214491	SEC14L6	protein_coding	3392	1.54597	0.0445102	0.00841183	0.0472249
ENSG00000108556	CHRNE	protein_coding	2641	1.1921	0.0426335	0.00109019	0.0101243
ENSG00000165646	SLC18A2	protein_coding	4125	3.33983	0.0312413	3.11231e-05	0.000588629
ENSG00000266767	RP11-678G15.2	antisense	1737	-1.29405	0.0277306	0.00546424	0.034362
ENSG00000182397	DNM1P46	pseudogene	3979	-1.41794	0.0266178	0.000705582	0.00719031
ENSG00000151023	ENKUR	protein_coding	3720	-2.08632	0.0264104	2.96229e-06	8.43102e-05
ENSG00000250012	RP11-124N2.1	antisense	645	-1.22392	0.0260625	0.000649037	0.006747
ENSG00000204618	RNF39	protein_coding	2206	3.03096	0.0246253	2.0946e-06	6.255e-05
ENSG00000249249	AC010226.4	antisense	1218	-1.32267	0.00477338	0.000418017	0.0047283
ENSG00000130477	UNC13A	protein_coding	11438	2.10818	-0.00741749	0.00392588	0.0267333
ENSG00000130948	HSD17B3	protein_coding	2056	-1.85378	-0.0111822	0.00182045	0.01486
ENSG00000169495	HTRA4	protein_coding	2095	1.96205	-0.0145127	0.00356231	0.0248624
ENSG00000258539	RP11-12J10.3	protein_coding	3422	-1.26251	-0.0200052	0.000238333	0.00304654
ENSG00000231249	ITPR1-AS1	antisense	858	-2.30515	-0.0285624	2.8315e-05	0.00054549
ENSG00000105131	EPHX3	protein_coding	2034	2.45325	-0.0287051	2.62773e-06	7.61437e-05
ENSG00000262621	NAA60	protein_coding	3891	-1.24837	-0.0309695	0.000203652	0.00269123
ENSG00000244306	CTD-2314B22.3	lincRNA	11636	2.19689	-0.0325776	0.0005531	0.00592616
ENSG00000222414	RNU2-59P	snRNA	191	-1.79015	-0.0329254	0.00877402	0.0487911
ENSG00000154874	CCDC144B	pseudogene	10105	-1.28492	-0.0330478	0.00893765	0.0494353
ENSG00000226580	RPL39P40	pseudogene	146	-1.09935	-0.0334326	0.0015964	0.0134866
ENSG00000234380	AP000330.8	antisense	3219	1.96585	-0.0340547	8.55704e-05	0.00134986
ENSG00000254944	ATP5F1P5	pseudogene	760	-1.08929	-0.0483432	0.00162121	0.0136307
ENSG00000188316	ENO4	protein_coding	3090	-1.28361	-0.0548373	0.000506239	0.00554569
ENSG00000188385	JAKMIP3	protein_coding	7608	-1.82158	-0.0565351	1.45792e-05	0.000316976
ENSG00000270002	RP11-93H12.4	processed_transcript	2619	4.39965	-0.0621198	2.86602e-12	4.43261e-10
ENSG00000182035	ADIG	protein_coding	1033	-2.02624	-0.0668636	0.000565011	0.00601572
ENSG00000243444	PALM2	protein_coding	9715	-1.43408	-0.0714602	0.000141665	0.001995
ENSG00000185561	TLCD2	protein_coding	991	1.68382	-0.0756526	2.72892e-07	1.09837e-05
ENSG00000218416	AC110619.2	protein_coding	2347	2.40361	-0.0848848	0.000251048	0.00316991
ENSG00000232022	RP5-1109J22.1	pseudogene	1914	-1.16437	-0.0860396	0.000908772	0.00880197
ENSG00000106714	CNTNAP3	protein_coding	9525	-1.9385	-0.0987463	0.00141081	0.0122352
ENSG00000141052	MYOCD	protein_coding	8875	1.59132	-0.1014	0.00567727	0.0353353
ENSG00000157306	RP11-66N24.4	antisense	5453	-1.17954	-0.103201	0.0044645	0.0294768
ENSG00000237880	AC096669.2	lincRNA	609	-3.66833	-0.105247	2.26819e-08	1.28694e-06
ENSG00000233008	RP11-475O6.1	lincRNA	5425	-1.13119	-0.106908	0.00125368	0.0112505
ENSG00000272525	RP11-79P5.9	lincRNA	744	-1.06719	-0.116854	0.00718347	0.0420047
ENSG00000232600	AC084125.4	antisense	895	-2.21419	-0.118341	2.5964e-05	0.00050686
ENSG00000225511	LINC00475	processed_transcript	3858	3.32605	-0.11866	2.93328e-09	2.15943e-07
ENSG00000231852	CYP21A2	protein_coding	2909	1.59511	-0.120912	0.00150318	0.0128822
ENSG00000188672	RHCE	protein_coding	2433	-1.26991	-0.135215	0.00773206	0.0443337
ENSG00000215630	GUSBP9	pseudogene	1645	-1.3469	-0.138654	0.000804134	0.00799675
ENSG00000152969	JAKMIP1	protein_coding	3673	-2.12012	-0.142862	0.000228555	0.00294942
ENSG00000250588	IQCJ-SCHIP1	protein_coding	4409	1.00357	-0.144018	0.00507863	0.0325777
ENSG00000272138	RP11-27N21.3	lincRNA	789	-1.21376	-0.14842	0.00452125	0.0297956
ENSG00000184348	HIST1H2AK	protein_coding	460	-1.15487	-0.148592	0.00719539	0.0420604
ENSG00000272273	XXbac-BPG252P9.10	antisense	527	-1.07714	-0.148624	0.00783355	0.0447497
ENSG00000204338	CYP21A1P	pseudogene	1971	1.23731	-0.154947	0.00438512	0.0290946
ENSG00000099960	SLC7A4	protein_coding	2447	1.97306	-0.156432	0.000435463	0.00490043
ENSG00000268620	AC078899.4	pseudogene	212	-1.51628	-0.156788	0.00442072	0.0292536
ENSG00000263677	RP11-17A19.2	lincRNA	358	-2.74962	-0.159161	0.000168374	0.00230829
ENSG00000080166	DCT	protein_coding	7047	-1.51405	-0.159635	0.00200385	0.0159411
ENSG00000223923	AC010136.2	antisense	568	-1.30056	-0.165633	0.000600459	0.00633562
ENSG00000203734	ECT2L	protein_coding	4615	1.47845	-0.167139	0.00843712	0.0473367
ENSG00000171101	SIGLEC17P	pseudogene	2279	3.42193	-0.182509	3.23138e-09	2.35837e-07
ENSG00000233912	AC026202.3	antisense	672	-1.52252	-0.187662	0.00116416	0.0106648
ENSG00000185837	CECR5-AS1	antisense	631	-1.2023	-0.18784	0.00778801	0.0445909
ENSG00000171951	SCG2	protein_coding	2719	2.08262	-0.190205	0.00221742	0.0171741
ENSG00000127561	SYNGR3	protein_coding	3420	1.8588	-0.191152	0.00126886	0.0113462
ENSG00000234498	RPL13AP20	pseudogene	612	1.06115	-0.194173	0.000174656	0.00237589
ENSG00000268913	AC026806.2	lincRNA	443	1.53547	-0.196085	0.00165894	0.0138355
ENSG00000265458	RP13-20L14.6	antisense	456	-1.02307	-0.201327	0.00242449	0.0184607
ENSG00000110944	IL23A	protein_coding	1041	1.59508	-0.207922	0.000498052	0.00547119
ENSG00000178125	PPP1R42	protein_coding	2250	-1.57105	-0.209084	0.000167179	0.00229727
ENSG00000267422	CTD-2554C21.1	pseudogene	1432	-1.09455	-0.209645	0.00379791	0.0260255
ENSG00000261390	RP11-345M22.2	lincRNA	1725	-1.57444	-0.212126	1.68482e-05	0.00035661
ENSG00000155428	TRIM74	protein_coding	1471	-1.65428	-0.218142	0.00133782	0.0118159
ENSG00000172478	C2orf54	protein_coding	2772	3.35688	-0.222217	7.49003e-07	2.56396e-05
ENSG00000237512	UNC5B-AS1	antisense	707	3.07559	-0.22324	8.43201e-08	4.0522e-06
ENSG00000144583	MARCH4	protein_coding	4447	2.7359	-0.228384	5.37473e-05	0.000923204
ENSG00000213889	PPM1N	protein_coding	2571	1.78554	-0.231855	1.48837e-05	0.000321214
ENSG00000245248	USP2-AS1	antisense	4762	-1.10035	-0.233887	0.00484031	0.0314272
ENSG00000180785	OR51E1	protein_coding	3614	1.59697	-0.234007	0.000244901	0.00311465
ENSG00000197769	MAP1LC3C	protein_coding	1182	-1.58833	-0.237402	0.00458027	0.0301168
ENSG00000260412	RP11-438B23.2	sense_overlapping	6881	-3.39334	-0.237553	6.18772e-05	0.0010326
ENSG00000236013	RP3-332B22.1	lincRNA	2058	-1.51594	-0.237593	0.00102965	0.00970035
ENSG00000236924	RP11-390F4.6	lincRNA	526	-2.80495	-0.244717	8.90404e-06	0.000209656
ENSG00000259343	RP11-761I4.3	antisense	1349	-1.66494	-0.269993	0.00795037	0.0451968
ENSG00000137225	CAPN11	protein_coding	3561	1.39116	-0.273773	0.00685868	0.0404759
ENSG00000247193	RP11-431M7.3	antisense	1785	-1.61399	-0.279549	0.000807604	0.00802539
ENSG00000197251	LINC00336	antisense	2107	-1.15959	-0.280066	0.000136442	0.0019448
ENSG00000262198	RP11-124N19.3	lincRNA	585	2.34479	-0.283637	7.41427e-06	0.000180373
ENSG00000183307	CECR6	protein_coding	5069	1.48459	-0.284403	0.00169016	0.0140625
ENSG00000205361	MT1DP	pseudogene	191	-1.88401	-0.286212	8.02597e-06	0.000192066
ENSG00000245848	CEBPA	protein_coding	2631	-1.38001	-0.287626	0.00475598	0.0310401
ENSG00000205832	C16orf96	protein_coding	3823	-1.42076	-0.290726	0.000875619	0.0085366
ENSG00000232645	RP3-322G13.5	antisense	841	-1.45193	-0.294035	0.000304534	0.00367866
ENSG00000250131	RP11-130F10.1	antisense	2161	1.57346	-0.302553	0.00249143	0.0188399
ENSG00000204420	C6orf25	protein_coding	2937	2.26083	-0.305538	1.29755e-07	5.89733e-06
ENSG00000163492	CCDC141	protein_coding	15446	-1.42609	-0.310483	0.00663501	0.039547
ENSG00000188015	S100A3	protein_coding	955	2.66688	-0.311055	1.96131e-05	0.000400668
ENSG00000250220	RP11-692D12.1	antisense	685	-1.05795	-0.318139	0.00113032	0.0104145
ENSG00000205923	CEMP1	protein_coding	1840	-1.94724	-0.318345	1.07452e-06	3.52607e-05
ENSG00000154316	TDH	pseudogene	1894	-2.65038	-0.320873	6.79029e-05	0.00111545
ENSG00000157653	C9orf43	protein_coding	2290	-1.23593	-0.321003	0.000269898	0.00335732
ENSG00000224940	PRRT4	protein_coding	3683	-2.18465	-0.321247	0.000872223	0.00851834
ENSG00000074047	GLI2	protein_coding	7341	1.74304	-0.334727	0.000788299	0.00786912
ENSG00000106113	CRHR2	protein_coding	3416	2.56508	-0.336783	0.000403993	0.00462018
ENSG00000204577	LILRB3	protein_coding	4096	1.89165	-0.337707	0.000250336	0.0031632
ENSG00000223473	GS1-124K5.3	lincRNA	1058	-1.12802	-0.344953	0.00119115	0.0108442
ENSG00000183092	BEGAIN	protein_coding	7073	-1.65646	-0.346324	8.71649e-06	0.000206068
ENSG00000255367	RP13-726E6.2	processed_transcript	1377	-1.02346	-0.348267	0.00125331	0.0112505
ENSG00000179528	LBX2	protein_coding	1954	1.32328	-0.35602	0.00293072	0.0213615
ENSG00000248079	DPH6-AS1	lincRNA	1531	-1.87588	-0.360195	6.65923e-07	2.33791e-05
ENSG00000145248	SLC10A4	protein_coding	1790	-1.34019	-0.361377	0.00474465	0.0309891
ENSG00000180061	TMEM150B	protein_coding	1713	2.10471	-0.364203	7.9058e-05	0.00126644
ENSG00000184697	CLDN6	protein_coding	1739	2.76363	-0.367125	0.000106063	0.00160407
ENSG00000267546	RP11-666A8.8	antisense	1494	-1.42242	-0.370404	0.000922216	0.00889301
ENSG00000228701	TNKS2-AS1	antisense	761	-1.13378	-0.370595	0.0078584	0.0448326
ENSG00000234141	AC009473.1	antisense	692	-1.47149	-0.378974	0.000106513	0.00160812
ENSG00000260233	SSSCA1-AS1	antisense	614	-1.09091	-0.382932	0.00813533	0.0459513
ENSG00000234936	AC010883.5	antisense	398	-1.64009	-0.389862	0.000653424	0.00677846
ENSG00000237950	RP11-7O11.3	antisense	557	-1.15465	-0.390233	0.00293482	0.0213661
ENSG00000269473	CTD-2619J13.19	lincRNA	5402	-1.05143	-0.398139	0.00380942	0.0260715
ENSG00000155530	LRGUK	protein_coding	3249	-2.12525	-0.402138	9.53322e-06	0.000222978
ENSG00000270006	RP11-178L8.7	antisense	395	-1.38135	-0.402945	0.00397922	0.0269817
ENSG00000256124	LINC01152	lincRNA	1221	-1.80814	-0.40678	0.00725079	0.042342
ENSG00000180209	MYLPF	protein_coding	1119	1.70119	-0.414794	0.000104628	0.00159202
ENSG00000258734	RP11-112J1.3	pseudogene	498	1.3451	-0.41944	0.00690642	0.0406822
ENSG00000270933	CTD-2227E11.1	lincRNA	747	-2.23141	-0.42312	0.00132978	0.0117594
ENSG00000188396	TCTEX1D4	protein_coding	1265	-1.05291	-0.437537	0.00674409	0.0400479
ENSG00000230847	RP11-195E2.1	pseudogene	679	-1.80603	-0.463708	0.00743236	0.0431018
ENSG00000139572	GPR84	protein_coding	2043	1.76668	-0.465077	0.00177841	0.0145898
ENSG00000204950	LRRC10B	protein_coding	2211	1.37825	-0.465588	0.000983082	0.00933929
ENSG00000186146	DEFB131	protein_coding	213	-2.13059	-0.468007	0.000190057	0.00254408
ENSG00000171759	PAH	protein_coding	7173	-1.79305	-0.472511	0.0042696	0.028457
ENSG00000262888	RP11-462G12.2	sense_overlapping	774	-2.57128	-0.486131	1.84706e-07	7.92391e-06
ENSG00000230530	LIMD1-AS1	antisense	1651	-1.56705	-0.500622	3.09005e-05	0.000585046
ENSG00000256234	RP11-283G6.4	antisense	699	2.10495	-0.501242	5.56075e-05	0.000948671
ENSG00000186188	FFAR4	protein_coding	4060	1.59535	-0.505007	0.00439123	0.0291161
ENSG00000238198	RP11-31F15.2	lincRNA	2459	-1.77662	-0.515866	1.32075e-05	0.00029103
ENSG00000107954	NEURL1	protein_coding	4961	2.73862	-0.516653	6.80301e-08	3.36118e-06
ENSG00000187013	C17orf82	protein_coding	1530	-1.5897	-0.523778	0.00785563	0.0448326
ENSG00000273204	RP4-549L20.3	antisense	429	-1.1893	-0.525208	0.00541467	0.034148
ENSG00000163462	TRIM46	protein_coding	4528	1.99469	-0.525776	0.00013147	0.00189543
ENSG00000256116	RP11-783K16.14	antisense	1051	-1.51316	-0.527865	0.000105249	0.00159372
ENSG00000164647	STEAP1	protein_coding	1625	2.1948	-0.539641	0.0011735	0.0107113
ENSG00000267490	CTD-3116E22.6	pseudogene	983	-1.81616	-0.544393	0.000691113	0.00705922
ENSG00000176692	FOXC2	protein_coding	1683	1.4817	-0.546305	0.0076849	0.0441298
ENSG00000272663	RP11-191L17.1	lincRNA	555	-1.72064	-0.553019	0.00486158	0.0315188
ENSG00000254827	SLC22A18AS	protein_coding	1782	2.60609	-0.560037	6.011e-07	2.14023e-05
ENSG00000254533	AF186192.1	lincRNA	572	-1.12207	-0.560211	0.00126714	0.0113412
ENSG00000260971	RP11-504A18.1	lincRNA	1351	-1.3464	-0.571235	0.00116043	0.0106361
ENSG00000272369	RP11-446N19.1	lincRNA	448	-1.75299	-0.571412	3.4842e-07	1.34365e-05
ENSG00000070985	TRPM5	protein_coding	3962	-1.44847	-0.575658	0.00829171	0.0466996
ENSG00000091128	LAMB4	protein_coding	7016	-2.60027	-0.578011	5.5117e-05	0.000943928
ENSG00000248280	RP11-33B1.2	pseudogene	356	-1.27156	-0.583285	6.792e-05	0.00111545
ENSG00000159784	FAM131B	protein_coding	6430	1.15773	-0.592212	0.00859394	0.0479717
ENSG00000229644	NAMPTL	protein_coding	2514	1.25934	-0.592846	0.000932043	0.00897302
ENSG00000227038	AC005077.12	pseudogene	2576	-1.81142	-0.596991	0.000197346	0.00262368
ENSG00000235947	EGOT	lincRNA	1464	1.80229	-0.602031	0.000285699	0.00350429
ENSG00000247033	RP11-252E2.1	antisense	1666	-2.27365	-0.602534	4.0859e-09	2.88622e-07
ENSG00000267277	CTD-2342J14.6	antisense	682	-1.06381	-0.606453	0.000642152	0.00668378
ENSG00000225345	SNX18P3	pseudogene	1952	-2.01157	-0.612917	3.69658e-06	0.000100493
ENSG00000267364	RP11-47L3.1	lincRNA	714	1.5575	-0.629238	0.00038106	0.00440662
ENSG00000115718	PROC	protein_coding	2495	1.73928	-0.635724	0.000317071	0.0038007
ENSG00000127578	WFIKKN1	protein_coding	4878	-1.94688	-0.649394	0.000680555	0.00698383
ENSG00000269894	RP11-1020A11.1	sense_intronic	553	-1.56609	-0.652275	0.00441344	0.0292274
ENSG00000227811	FAM212B-AS1	antisense	2131	-1.39335	-0.659681	0.00585865	0.0361965
ENSG00000123999	INHA	protein_coding	1753	-1.34071	-0.660078	0.00183759	0.0149606
ENSG00000233297	RASA4DP	pseudogene	1199	1.34834	-0.665102	0.00117775	0.0107389
ENSG00000272008	RP11-393I2.4	antisense	4127	-1.12213	-0.673242	0.00610694	0.037222
ENSG00000102678	FGF9	protein_coding	4539	2.98992	-0.68005	1.3095e-05	0.000289263
ENSG00000267251	AC139100.3	antisense	2035	-1.23349	-0.680788	0.0018167	0.0148485
ENSG00000267279	RP11-879F14.2	lincRNA	1199	1.45125	-0.684363	0.0051942	0.0330849
ENSG00000203279	RP11-498P14.5	lincRNA	806	-1.88751	-0.690533	7.16246e-07	2.49466e-05
ENSG00000224272	AC114730.3	antisense	2250	-2.43776	-0.701675	0.00480856	0.0312903
ENSG00000176678	FOXL1	protein_coding	3276	1.84383	-0.706878	4.28973e-05	0.000767569
ENSG00000125531	C20orf195	protein_coding	1201	1.75185	-0.716115	0.000518046	0.00564904
ENSG00000137434	C6orf52	protein_coding	884	-1.583	-0.717439	2.1091e-05	0.000428371
ENSG00000226363	AC009336.24	lincRNA	1121	1.83716	-0.719686	0.000875235	0.0085366
ENSG00000227959	RP11-276H7.2	antisense	904	1.17549	-0.721325	0.00324839	0.0231201
ENSG00000271581	XXbac-BPG248L24.12	pseudogene	991	1.84612	-0.722465	0.00177044	0.0145312
ENSG00000230679	ENO1-AS1	antisense	456	-1.2345	-0.727182	0.00184988	0.0150236
ENSG00000229299	RP4-583P15.10	antisense	471	-1.38565	-0.736626	0.00808931	0.0457879
ENSG00000260095	RP11-715J22.3	antisense	397	-1.47708	-0.744446	0.000648997	0.006747
ENSG00000272914	RP11-330O11.3	sense_intronic	1560	-1.24419	-0.748896	1.94818e-05	0.000398911
ENSG00000251417	RP11-1348G14.4	lincRNA	1930	-1.10648	-0.751085	0.00324072	0.0230867
ENSG00000264672	RP11-112H10.4	antisense	1575	-1.18703	-0.759398	0.00348395	0.0244823
ENSG00000258603	RP3-414A15.10	antisense	910	-2.23109	-0.759443	9.84726e-06	0.000228501
ENSG00000224888	RP5-1142A6.2	antisense	4790	-1.54323	-0.767095	0.00420054	0.0280925
ENSG00000234492	RPL34-AS1	lincRNA	4570	-1.29965	-0.783969	0.00258581	0.019445
ENSG00000060140	STYK1	protein_coding	3424	2.49512	-0.786973	5.02333e-05	0.000870895
ENSG00000234617	SNRK-AS1	antisense	750	-1.28476	-0.790013	0.00888404	0.0492627
ENSG00000236514	RP11-162G10.5	antisense	826	-1.21969	-0.805839	0.000551227	0.00591191
ENSG00000261690	AC009133.12	antisense	1125	1.36047	-0.820332	0.00136697	0.011956
ENSG00000143882	ATP6V1C2	protein_coding	3324	1.2916	-0.838354	0.00013205	0.00190068
ENSG00000227733	RP4-565E6.1	sense_intronic	5303	1.71181	-0.84722	0.000163439	0.00225115
ENSG00000242689	CNTF	protein_coding	1886	1.24033	-0.860726	0.00690182	0.0406687
ENSG00000257877	RP3-462E2.3	lincRNA	569	-1.63189	-0.863751	0.00228041	0.0175768
[truncated: 38 more rows]
